# Supplementary material for: Propane-1,2-di­ammonium chromate(VI)
Source: Acta Crystallogr Sect E Struct Rep Online. 2014 Feb 8;70(Pt 3):m84–5. doi: 10.1107/S1600536814002463 (PMC3998400; doi:10.1107/S1600536814002463)
Supplement: Supplementary file 1 [file e-70-00m84-sup1.cif]

##############################################################################
#                                                                            #
# This CIF contains the data in a paper accepted for publication in          #
# Acta Crystallographica Section E. It conforms to the requirements of       #
# Notes for Authors for Acta Crystallographica Section E, and has been       #
# peer reviewed under the auspices of the IUCr Commission on Journals.       #
#                                                                            #
# Full details of the Crystallographic Information File format               #
# are given in the paper "The Crystallographic Information File (CIF):       #
# a New Standard Archive File for Crystallography" by S. R. Hall, F. H.      #
# Allen and I. D. Brown [Acta Cryst. (1991), A47, 655-685].                  #
#                                                                            #
# The current version of the core CIF dictionary is obtainable from          #
# ftp://ftp.iucr.org/pub/cif_core.dic.                                       #
#                                                                            #
# Software is freely available for graphical display of the structure(s)     #
# in this CIF. For information consult the CIF software page                 #
# http://www.iucr.org/resources/cif/software.                                #
#                                                                            #
# This file may be used for bona fide research purposes within the           #
# scientific community so long as proper attribution is given to the journal # 
# article from which it was obtained.                                        #
#                                                                            #
##############################################################################
data_I
_audit_creation_method     SHELXL-97
_journal_date_recd_electronic     2014-02-03
_journal_date_accepted     2014-02-03
_journal_name_full     'Acta Crystallographica, Section E'
_journal_year     2014
_journal_volume     70
_journal_issue      3
_journal_page_first     m84
_journal_page_last     m85
_journal_paper_category     QM
_journal_paper_doi     10.1107/S1600536814002463
_journal_coeditor_code     HB7193
_publ_contact_author_name     'Essid Manel'
_publ_contact_author_address
;
Laboratoire de Chimie des Mat\'eriaux
Facult\'e des Sciences de Bizerte
7021 Zarzouna Bizerte
Tunisie.
;
_publ_contact_author_email     'essidmanel@voila.fr'
_publ_contact_author_fax     '216 72 590 566'
_publ_contact_author_phone     '216 72 591 906'
_publ_section_title
;
Propane-1,2-diammonium chromate(VI)
;
loop_
    _publ_author_name
    _publ_author_footnote
    _publ_author_address
    'Trabelsi, Sonia' .
;
Laboratoire de Chimie des Mat\'eriaux
Facult\'e des Sciences de Bizerte
7021 Zarzouna Bizerte
Tunisia
;
    'Essid, Manel' .
;
Laboratoire de Chimie des Mat\'eriaux
Facult\'e des Sciences de Bizerte
7021 Zarzouna Bizerte
Tunisia
;
    'Roisnel, Thierry' .
;
Centre de Diffractom\'etrie X, UMR 6226 CNRS,
Unit\'e Sciences Chimiques de Rennes, Universit\'e de Rennes I,
263 Avenue du G\'en\'eral Leclerc, 35042 Rennes, France
;
    'Rzaigui, Mohamed' .
;
Laboratoire de Chimie des Mat\'eriaux
Facult\'e des Sciences de Bizerte
7021 Zarzouna Bizerte
Tunisia
;
    'Marouani, Houda' .
;
Laboratoire de Chimie des Mat\'eriaux
Facult\'e des Sciences de Bizerte
7021 Zarzouna Bizerte
Tunisia
;
_database_code_depnum_ccdc_archive     'CCDC 984845'
_chemical_name_systematic
;
Propane-1,2-diammonium chromate(VI)
;
_chemical_name_common     ?
_chemical_formula_moiety     'C3 H12 N2 2+, Cr O4 2-'
_chemical_formula_sum     'C3 H12 Cr N2 O4'
_chemical_formula_iupac     '(C3 H12 N2) [Cr O4]'
_chemical_formula_weight     192.15
_chemical_melting_point     ?
_symmetry_cell_setting     monoclinic
_symmetry_space_group_name_H-M     'P 21/c'
_symmetry_space_group_name_Hall     '-P 2ybc'
loop_
    _symmetry_equiv_pos_as_xyz
    'x, y, z'
    '-x, y+1/2, -z+1/2'
    '-x, -y, -z'
    'x, -y-1/2, z-1/2'
_cell_length_a     5.6462(2)
_cell_length_b     15.8373(5)
_cell_length_c     8.4442(3)
_cell_angle_alpha     90.00
_cell_angle_beta     106.7790(10)
_cell_angle_gamma     90.00
_cell_volume     722.94(4)
_cell_formula_units_Z     4
_cell_measurement_reflns_used     3695
_cell_measurement_theta_min     2.83
_cell_measurement_theta_max     27.48
_cell_measurement_temperature     150
_exptl_crystal_description     prism
_exptl_crystal_colour     yellow
_exptl_crystal_size_max     0.55
_exptl_crystal_size_mid     0.44
_exptl_crystal_size_min     0.31
_exptl_crystal_density_diffrn     1.765
_exptl_crystal_density_meas     ?
_exptl_crystal_density_method     'not measured'
_exptl_crystal_F_000     400
_exptl_absorpt_coefficient_mu     1.544
_exptl_absorpt_correction_type     multi-scan
_exptl_absorpt_process_details     '(SADABS; Sheldrick, 2002)'
_exptl_absorpt_correction_T_min     0.477
_exptl_absorpt_correction_T_max     0.620
_exptl_special_details     ?
_diffrn_ambient_temperature     150
_diffrn_radiation_type     MoK\a
_diffrn_radiation_wavelength     0.71073
_diffrn_radiation_source     'fine-focus sealed tube'
_diffrn_radiation_monochromator     graphite
_diffrn_measurement_device_type     'Bruker APEXII'
_diffrn_measurement_method     'CCD rotation images, thin slices'
_diffrn_reflns_number     6302
_diffrn_reflns_av_R_equivalents     0.0321
_diffrn_reflns_av_sigmaI/netI     0.0284
_diffrn_reflns_theta_min     3.60
_diffrn_reflns_theta_max     27.48
_diffrn_reflns_theta_full     27.48
_diffrn_measured_fraction_theta_max     0.998
_diffrn_measured_fraction_theta_full     0.998
_diffrn_reflns_limit_h_min     -7
_diffrn_reflns_limit_h_max     6
_diffrn_reflns_limit_k_min     -19
_diffrn_reflns_limit_k_max     20
_diffrn_reflns_limit_l_min     -9
_diffrn_reflns_limit_l_max     10
_diffrn_standards_number     ?
_diffrn_standards_interval_count     ?
_diffrn_standards_interval_time     ?
_diffrn_standards_decay_%     ?
_refine_special_details
;
Refinement of <i>F</i>^2^ against ALL reflections. The weighted <i>R</i>-factor
<i>wR</i> and goodness of fit <i>S</i> are based on <i>F</i>^2^, conventional
<i>R</i>-factors <i>R</i> are based on <i>F</i>, with <i>F</i> set to zero for
negative <i>F</i>^2^. The threshold expression of <i>F</i>^2^ >
\s(<i>F</i>^2^) is used only for calculating <i>R</i>-factors(gt) <i>etc</i>.
and is not relevant to the choice of reflections for refinement.
<i>R</i>-factors based on <i>F</i>^2^ are statistically about twice as large
as those based on <i>F</i>, and <i>R</i>- factors based on ALL data will be
even larger.
;
_reflns_number_total     1659
_reflns_number_gt     1554
_reflns_threshold_expression     I>2\s(I)
_refine_ls_structure_factor_coef     Fsqd
_refine_ls_matrix_type     full
_refine_ls_R_factor_all     0.0277
_refine_ls_R_factor_gt     0.0256
_refine_ls_wR_factor_gt     0.0701
_refine_ls_wR_factor_ref     0.0711
_refine_ls_goodness_of_fit_ref     1.136
_refine_ls_restrained_S_all     1.136
_refine_ls_number_reflns     1659
_refine_ls_number_parameters     110
_refine_ls_number_restraints     0
_refine_ls_hydrogen_treatment     mixed
_refine_ls_weighting_scheme     calc
_refine_ls_weighting_details
         'calc w=1/[\s^2^(Fo^2^)+(0.0303P)^2^+0.5214P] where P=(Fo^2^+2Fc^2^)/3'
_atom_sites_solution_hydrogens     geom
_atom_sites_solution_primary     direct
_atom_sites_solution_secondary     difmap
_refine_ls_shift/su_max     0.001
_refine_ls_shift/su_mean     0.000
_refine_diff_density_max     0.342
_refine_diff_density_min     -0.523
_refine_ls_extinction_method     none
_refine_ls_extinction_coef     ?
loop_
    _atom_type_symbol
    _atom_type_description
    _atom_type_scat_dispersion_real
    _atom_type_scat_dispersion_imag
    _atom_type_scat_source
    'C' 'C' 0.0033 0.0016
                         'International Tables Vol C Tables 4.2.6.8 and 6.1.1.4'
    'H' 'H' 0.0000 0.0000
                         'International Tables Vol C Tables 4.2.6.8 and 6.1.1.4'
    'N' 'N' 0.0061 0.0033
                         'International Tables Vol C Tables 4.2.6.8 and 6.1.1.4'
    'O' 'O' 0.0106 0.0060
                         'International Tables Vol C Tables 4.2.6.8 and 6.1.1.4'
    'Cr' 'Cr' 0.3209 0.6236
                         'International Tables Vol C Tables 4.2.6.8 and 6.1.1.4'
_computing_data_collection     'APEX2 (Bruker, 2006)'
_computing_cell_refinement     'SAINT (Bruker, 2006)'
_computing_data_reduction     'SAINT (Bruker, 2006)'
_computing_structure_solution     'SIR97 (Altomare <i>et al.</i>, 1999)'
_computing_structure_refinement     'SHELXL97 (Sheldrick, 2008)'
_computing_molecular_graphics
;ORTEP-3 for Windows (Farrugia, 2012) and
DIAMOND (Brandenburg & Putz, 2005)
;
_computing_publication_material
;
WinGX (Farrugia, 2012) and <i>CRYSCAL</i> (T. Roisnel, local program)
;
loop_
    _atom_site_type_symbol
    _atom_site_label
    _atom_site_fract_x
    _atom_site_fract_y
    _atom_site_fract_z
    _atom_site_U_iso_or_equiv
    _atom_site_adp_type
    _atom_site_calc_flag
    _atom_site_refinement_flags
    _atom_site_occupancy
    _atom_site_symmetry_multiplicity
    _atom_site_disorder_assembly
    _atom_site_disorder_group
    Cr Cr 0.97996(5) 0.114804(17) 0.67966(3) 0.00751(11) Uani d . 1 1 . .
    O O1 1.0758(2) 0.20744(8) 0.77039(15) 0.0120(3) Uani d . 1 1 . .
    O O2 1.0791(3) 0.03771(9) 0.81142(16) 0.0154(3) Uani d . 1 1 . .
    O O3 1.0937(3) 0.10356(8) 0.52561(16) 0.0146(3) Uani d . 1 1 . .
    O O4 0.6684(2) 0.11150(8) 0.60744(16) 0.0124(3) Uani d . 1 1 . .
    N N1 0.5418(3) 0.46519(10) 0.7997(2) 0.0112(3) Uani d . 1 1 . .
    H H1A 0.606(4) 0.4428(16) 0.894(3) 0.017 Uiso d . 1 1 . .
    H H1B 0.456(4) 0.5094(16) 0.810(3) 0.017 Uiso d . 1 1 . .
    H H1C 0.660(5) 0.4816(15) 0.763(3) 0.017 Uiso d . 1 1 . .
    N N2 0.3804(3) 0.25695(10) 0.5858(2) 0.0102(3) Uani d . 1 1 . .
    H H2A 0.289(5) 0.2680(15) 0.494(3) 0.015 Uiso d . 1 1 . .
    H H2B 0.291(4) 0.2454(15) 0.648(3) 0.015 Uiso d . 1 1 . .
    H H2C 0.467(4) 0.2134(16) 0.581(3) 0.015 Uiso d . 1 1 . .
    C C1 0.3836(3) 0.40086(11) 0.6906(2) 0.0107(3) Uani d . 1 1 . .
    H H1 0.2885 0.4275 0.5855 0.013 Uiso calc R 1 1 . .
    H H2 0.2647 0.3774 0.7451 0.013 Uiso calc R 1 1 . .
    C C2 0.5446(3) 0.32984(11) 0.6549(2) 0.0097(3) Uani d . 1 1 . .
    H H3 0.6664 0.3121 0.7612 0.012 Uiso calc R 1 1 . .
    C C3 0.6845(4) 0.35472(12) 0.5330(2) 0.0141(4) Uani d . 1 1 . .
    H H3A 0.7805 0.3063 0.5133 0.021 Uiso calc R 1 1 . .
    H H3B 0.7967 0.4016 0.5786 0.021 Uiso calc R 1 1 . .
    H H3C 0.5667 0.3722 0.4284 0.021 Uiso calc R 1 1 . .
loop_
    _atom_site_aniso_label
    _atom_site_aniso_U_11
    _atom_site_aniso_U_22
    _atom_site_aniso_U_33
    _atom_site_aniso_U_12
    _atom_site_aniso_U_13
    _atom_site_aniso_U_23
    Cr 0.00627(16) 0.00701(16) 0.00877(16) -0.00041(10) 0.00140(11) -0.00009(9)
    O1 0.0121(6) 0.0105(6) 0.0129(6) -0.0018(5) 0.0027(5) -0.0024(5)
    O2 0.0167(7) 0.0130(6) 0.0152(6) 0.0031(5) 0.0028(5) 0.0037(5)
    O3 0.0151(7) 0.0158(6) 0.0145(6) -0.0032(5) 0.0069(5) -0.0032(5)
    O4 0.0085(6) 0.0122(6) 0.0155(6) -0.0004(5) 0.0021(5) -0.0011(5)
    N1 0.0127(8) 0.0099(7) 0.0110(7) 0.0005(6) 0.0035(6) -0.0014(6)
    N2 0.0105(7) 0.0084(7) 0.0116(7) -0.0006(6) 0.0029(6) -0.0004(6)
    C1 0.0086(8) 0.0102(8) 0.0123(8) 0.0002(7) 0.0016(7) -0.0014(6)
    C2 0.0085(8) 0.0085(8) 0.0112(8) -0.0006(6) 0.0014(6) -0.0011(6)
    C3 0.0135(9) 0.0125(8) 0.0185(9) -0.0021(7) 0.0080(7) -0.0019(7)
_geom_special_details
;
All e.s.d.'s (except the e.s.d. in the dihedral angle between two l.s. planes)
are estimated using the full covariance matrix. The cell e.s.d.'s are taken
into account individually in the estimation of e.s.d.'s in distances, angles
and torsion angles; correlations between e.s.d.'s in cell parameters are only
used when they are defined by crystal symmetry. An approximate (isotropic)
treatment of cell e.s.d.'s is used for estimating e.s.d.'s involving l.s.
planes.
;
loop_
    _geom_bond_atom_site_label_1
    _geom_bond_atom_site_label_2
    _geom_bond_site_symmetry_2
    _geom_bond_distance
    _geom_bond_publ_flag
    Cr O3 . 1.6182(13) y
    Cr O2 . 1.6378(13) y
    Cr O1 . 1.6711(13) y
    Cr O4 . 1.6879(13) y
    N1 C1 . 1.486(2) ?
    N1 H1A . 0.85(3) ?
    N1 H1B . 0.87(3) ?
    N1 H1C . 0.85(3) ?
    N2 C2 . 1.490(2) ?
    N2 H2A . 0.82(3) ?
    N2 H2B . 0.85(2) ?
    N2 H2C . 0.85(3) ?
    C1 C2 . 1.530(2) ?
    C1 H1 . 0.9900 ?
    C1 H2 . 0.9900 ?
    C2 C3 . 1.520(2) ?
    C2 H3 . 1.0000 ?
    C3 H3A . 0.9800 ?
    C3 H3B . 0.9800 ?
    C3 H3C . 0.9800 ?
loop_
    _geom_angle_atom_site_label_1
    _geom_angle_atom_site_label_2
    _geom_angle_atom_site_label_3
    _geom_angle_site_symmetry_1
    _geom_angle_site_symmetry_3
    _geom_angle
    _geom_angle_publ_flag
    O3 Cr O2 . . 109.08(7) ?
    O3 Cr O1 . . 108.31(6) ?
    O2 Cr O1 . . 109.94(7) ?
    O3 Cr O4 . . 108.67(7) ?
    O2 Cr O4 . . 109.78(7) ?
    O1 Cr O4 . . 111.01(6) ?
    C1 N1 H1A . . 108.1(16) ?
    C1 N1 H1B . . 111.1(16) ?
    H1A N1 H1B . . 110(2) ?
    C1 N1 H1C . . 112.0(16) ?
    H1A N1 H1C . . 107(2) ?
    H1B N1 H1C . . 108(2) ?
    C2 N2 H2A . . 111.0(16) ?
    C2 N2 H2B . . 110.0(16) ?
    H2A N2 H2B . . 108(2) ?
    C2 N2 H2C . . 110.2(16) ?
    H2A N2 H2C . . 110(2) ?
    H2B N2 H2C . . 108(2) ?
    N1 C1 C2 . . 109.95(14) ?
    N1 C1 H1 . . 109.7 ?
    C2 C1 H1 . . 109.7 ?
    N1 C1 H2 . . 109.7 ?
    C2 C1 H2 . . 109.7 ?
    H1 C1 H2 . . 108.2 ?
    N2 C2 C3 . . 108.76(14) ?
    N2 C2 C1 . . 108.00(14) ?
    C3 C2 C1 . . 113.43(15) ?
    N2 C2 H3 . . 108.9 ?
    C3 C2 H3 . . 108.9 ?
    C1 C2 H3 . . 108.9 ?
    C2 C3 H3A . . 109.5 ?
    C2 C3 H3B . . 109.5 ?
    H3A C3 H3B . . 109.5 ?
    C2 C3 H3C . . 109.5 ?
    H3A C3 H3C . . 109.5 ?
    H3B C3 H3C . . 109.5 ?
loop_
    _geom_torsion_atom_site_label_1
    _geom_torsion_atom_site_label_2
    _geom_torsion_atom_site_label_3
    _geom_torsion_atom_site_label_4
    _geom_torsion_site_symmetry_1
    _geom_torsion_site_symmetry_2
    _geom_torsion_site_symmetry_3
    _geom_torsion_site_symmetry_4
    _geom_torsion
    _geom_torsion_publ_flag
    N1 C1 C2 N2 . . . . 164.88(14) ?
    N1 C1 C2 C3 . . . . -74.50(19) ?
loop_
    _geom_hbond_atom_site_label_D
    _geom_hbond_atom_site_label_H
    _geom_hbond_atom_site_label_A
    _geom_hbond_site_symmetry_A
    _geom_hbond_distance_DH
    _geom_hbond_distance_HA
    _geom_hbond_distance_DA
    _geom_hbond_angle_DHA
    N1 H1A O4 4_566 0.85(3) 1.94(3) 2.769(2) 166(2)
    N1 H1B O4 2_656 0.87(3) 1.97(3) 2.816(2) 164(2)
    N1 H1C O2 2_756 0.85(3) 1.97(3) 2.818(2) 171(2)
    N2 H2A O1 4_465 0.82(3) 1.96(3) 2.779(2) 178(2)
    N2 H2B O1 1_455 0.85(2) 1.91(3) 2.748(2) 173(2)
    N2 H2C O4 . 0.85(3) 1.95(3) 2.795(2) 171(2)
    C1 H1 O2 4_465 0.99 2.34 3.313(2) 167
    C3 H3B O2 2_756 0.98 2.37 3.301(2) 158
