# Supplementary material for: Propane-1,2-di­ammonium chromate(VI)
Source: Acta Crystallogr Sect E Struct Rep Online. 2014 Feb 8;70(Pt 3):m84–5. doi: 10.1107/S1600536814002463 (PMC3998400; doi:10.1107/S1600536814002463)
Supplement: Supplementary file 2 [file e-70-00m84-Isup2.hkl]

#
# h,k,l, Fc-squared, Fo-squared, sigma(Fo-squared) and status flag
#
data_I
_shelx_title ' import in P 21/c'
_shelx_refln_list_code          4
_shelx_F_calc_maximum      125.97
_exptl_crystal_F_000       400.00
_reflns_d_resolution_high  0.7700
 
loop_
 _symmetry_equiv_pos_as_xyz
 'x, y, z'
 '-x, y+1/2, -z+1/2'
 '-x, -y, -z'
 'x, -y-1/2, z-1/2'
 
_cell_length_a     5.6462
_cell_length_b    15.8373
_cell_length_c     8.4442
_cell_angle_alpha  90.000
_cell_angle_beta  106.779
_cell_angle_gamma  90.000
 
_shelx_F_squared_multiplier     1.000
 
loop_
 _refln_index_h
 _refln_index_k
 _refln_index_l
 _refln_F_squared_calc
 _refln_F_squared_meas
 _refln_F_squared_sigma
 _refln_observed_status
   1   0   0     2153.11     2341.81     50.46 o
   2   0   0    11670.52     9621.04    385.51 o
   3   0   0     7125.74     6501.76    114.12 o
   4   0   0      214.67      197.84     13.28 o
   5   0   0      110.70      133.55      9.36 o
   6   0   0      201.74      212.74     15.67 o
   7   0   0       17.19       14.40      7.72 o
   1   1   0       48.88       47.90      1.30 o
   2   1   0      573.90      795.11     16.23 o
   3   1   0      420.38      491.71      8.69 o
   4   1   0       11.07       14.57      1.64 o
   5   1   0      165.83      161.96      7.37 o
   6   1   0        2.06        2.49      2.05 o
   7   1   0     1197.53     1122.42     84.71 o
   1   2   0      303.62      333.19      4.88 o
   2   2   0      478.68      474.07      7.46 o
   3   2   0       23.71       26.90      1.52 o
   4   2   0       86.85       92.64      3.76 o
   5   2   0        3.37        8.37      1.99 o
   6   2   0        9.48       13.28      3.40 o
   1   3   0     1099.96     1080.68     15.11 o
   2   3   0     1206.40     1335.94     16.87 o
   3   3   0      160.70      147.81      3.81 o
   4   3   0      392.69      382.90      9.16 o
   5   3   0      205.05      223.38      7.21 o
   6   3   0      312.68      346.58     12.61 o
   0   4   0     9527.42     7566.00    338.26 o
   1   4   0     4765.32     3947.04     68.42 o
   2   4   0     1377.59     1326.53     28.40 o
   3   4   0     4513.82     4464.46     70.39 o
   4   4   0     1156.47     1121.70     19.36 o
   5   4   0      475.69      471.23     10.04 o
   6   4   0     1059.64     1120.19     40.16 o
   1   5   0     2658.27     2724.13     43.98 o
   2   5   0       21.60       24.48      1.66 o
   3   5   0      674.76      674.77     17.35 o
   4   5   0      923.88      925.11     18.16 o
   5   5   0       37.48       45.37      4.00 o
   6   5   0      175.81      178.83     13.82 o
   0   6   0     2985.38     2814.80     50.76 o
   1   6   0     1018.94     1067.91     17.10 o
   2   6   0      152.84      136.26      3.83 o
   3   6   0     1312.84     1362.29     27.80 o
   4   6   0       61.31       68.29      3.97 o
   5   6   0      343.15      348.61     10.93 o
   6   6   0       23.79       23.38      5.85 o
   1   7   0       46.72       50.98      2.50 o
   2   7   0     1617.46     1743.70     26.90 o
   3   7   0        6.71       12.63      2.36 o
   4   7   0     1963.97     1954.12     61.83 o
   5   7   0      170.34      173.54      9.15 o
   6   7   0      539.69      575.17     26.21 o
   0   8   0     6081.56     5495.11    152.40 o
   1   8   0     1251.27     1168.91     18.96 o
   2   8   0      884.77      856.01     14.54 o
   3   8   0     3789.72     3717.75     69.07 o
   4   8   0      342.78      352.62     17.55 o
   5   8   0      746.67      728.93     22.41 o
   6   8   0      682.30      686.30     29.67 o
   1   9   0       68.61       74.82      2.84 o
   2   9   0        0.64        5.51      1.33 o
   3   9   0       83.74       91.27      5.82 o
   4   9   0       42.44       53.31      5.22 o
   5   9   0       57.96       63.86      8.67 o
   6   9   0       16.46       20.78      6.14 o
   0  10   0     1881.37     1848.42     41.06 o
   1  10   0     2764.76     2777.97     42.30 o
   2  10   0      818.34      796.98     17.83 o
   3  10   0      778.52      772.20     18.19 o
   4  10   0      112.99      114.87      7.33 o
   5  10   0      157.58      158.23     24.00 o
   6  10   0       66.44       65.63      9.71 o
   1  11   0       32.61       43.49      6.89 o
   2  11   0      389.72      374.50     10.38 o
   3  11   0        2.53        7.23      2.32 o
   4  11   0       56.53       96.39     24.82 o
   5  11   0       31.71       39.80      7.42 o
   0  12   0     2783.92     2790.23     60.78 o
   1  12   0     3048.07     2945.18     49.53 o
   2  12   0     1513.78     1580.41     28.75 o
   3  12   0      735.77      717.69     20.45 o
   4  12   0      518.16      524.06     34.88 o
   5  12   0        8.73        7.40      3.97 o
   1  13   0       46.76       51.59      3.48 o
   2  13   0       80.31       74.91      4.64 o
   3  13   0        1.35        2.79      1.80 o
   4  13   0        8.46       13.84      4.16 o
   5  13   0      182.30      174.56     15.06 o
   0  14   0     4503.79     4286.39    235.70 o
   1  14   0      356.67      366.38     10.65 o
   2  14   0     1702.17     1658.32     34.14 o
   3  14   0      628.67      669.76     25.86 o
   4  14   0      126.17      100.16     12.58 o
   5  14   0      334.17      323.57     27.33 o
   1  15   0        9.28       28.30      9.57 o
   2  15   0       84.89       94.94      5.58 o
   3  15   0      145.64      148.52      8.57 o
   4  15   0      184.22      196.58     13.37 o
   0  16   0        1.19        0.95      1.88 o
   1  16   0      185.70      189.81      8.59 o
   2  16   0       36.24       40.03      4.73 o
   3  16   0      360.27      349.62     17.53 o
   4  16   0      181.40      187.12     14.29 o
   1  17   0        0.71        3.53      2.08 o
   2  17   0      154.18      152.30      8.79 o
   3  17   0       13.61       11.59      3.28 o
   0  18   0      885.11      836.73     41.79 o
   1  18   0      799.45      767.36     27.97 o
   2  18   0      702.33      719.56     27.23 o
   3  18   0      539.19      562.86     23.85 o
   1  19   0      127.19      124.26     10.80 o
   2  19   0       38.95       37.59      6.38 o
   0  20   0       30.77       32.44      8.38 o
   1  20   0       13.37       17.66      4.75 o
  -7   1   1       38.52       54.91      8.88 o
  -6   1   1      286.18      296.58     18.55 o
  -5   1   1       58.88       57.23      4.70 o
  -4   1   1       55.86       57.97      3.03 o
  -3   1   1      830.77      893.56     12.05 o
  -2   1   1     2344.97     2558.59     28.86 o
  -1   1   1     1144.22     1206.65     14.34 o
   1   1   1     1055.24     1060.87     18.02 o
   2   1   1      117.07       66.02      2.29 o
   3   1   1       53.41       46.78      2.30 o
   4   1   1      550.41      550.25     16.34 o
   5   1   1        8.13       10.50      2.52 o
   6   1   1     1029.12     1005.63     27.31 o
  -7   2   1      383.82      390.93     31.15 o
  -6   2   1     1564.12     1552.64     34.75 o
  -5   2   1      400.11      425.10     10.78 o
  -4   2   1     1905.92     1849.89     27.30 o
  -3   2   1     4054.90     3939.87     46.89 o
  -2   2   1     1926.37     1675.18     20.49 o
   0   2   1     5344.79     5686.69    199.00 o
   1   2   1    15867.45    12531.59    436.24 o
   2   2   1     5474.82     5240.14     86.00 o
   3   2   1     2995.18     3043.67     90.42 o
   4   2   1      479.59      524.68     15.54 o
   5   2   1      185.28      208.29     16.23 o
   6   2   1        8.41       10.36      2.94 o
  -7   3   1      103.46      115.26     12.60 o
  -6   3   1      120.25      125.34     11.56 o
  -5   3   1        6.67        5.68      1.50 o
  -4   3   1       79.90       81.78      3.04 o
  -3   3   1        6.14       14.65      2.12 o
  -2   3   1      361.19      373.92      5.94 o
  -1   3   1     1519.02     1566.87     25.29 o
   0   3   1        2.87       12.30      1.90 o
   1   3   1     3968.83     3883.56     48.30 o
   2   3   1      219.16      193.52      5.04 o
   3   3   1      726.68      753.37     14.78 o
   4   3   1      246.31      244.27      7.00 o
   5   3   1      167.50      170.34     11.17 o
   6   3   1      262.28      246.84     12.43 o
  -7   4   1      247.74      230.39     26.59 o
  -6   4   1       50.13       64.48      5.38 o
  -5   4   1       70.58       68.24      4.40 o
  -4   4   1      113.81      102.88      3.85 o
  -3   4   1      296.49      319.36      6.31 o
  -2   4   1      177.69      212.11      5.11 o
  -1   4   1     1624.36     1525.05     25.18 o
   0   4   1      122.28      143.13      2.80 o
   1   4   1       39.51       25.61      1.80 o
   2   4   1      732.02      794.28     11.67 o
   3   4   1      122.38      134.71      3.68 o
   4   4   1       80.27       74.18      4.08 o
   5   4   1        0.72        1.65      1.38 o
   6   4   1       90.49       93.65      8.77 o
  -6   5   1      155.35      164.37      9.37 o
  -5   5   1      604.43      579.42     15.16 o
  -4   5   1      611.31      612.01     14.97 o
  -3   5   1      306.89      317.67      7.71 o
  -2   5   1      615.26      672.24     10.62 o
  -1   5   1        0.45        7.12      1.84 o
   0   5   1     4961.34     5046.64    110.35 o
   1   5   1     8223.08     7880.55    147.02 o
   2   5   1      840.55      803.31     14.84 o
   3   5   1     4384.93     4274.73     69.33 o
   4   5   1     1072.38     1076.09     19.74 o
   5   5   1      523.84      519.96     14.15 o
   6   5   1      613.91      635.52     28.12 o
  -6   6   1     2049.33     2037.69     49.25 o
  -5   6   1     1045.29     1079.60     26.81 o
  -4   6   1     1975.74     1963.09     53.44 o
  -3   6   1      882.02      841.25     28.17 o
  -2   6   1      926.65      826.36     21.38 o
  -1   6   1       11.47       46.03      3.30 o
   0   6   1     2061.86     1784.87     24.94 o
   1   6   1      258.73      202.89      4.71 o
   2   6   1     2526.97     2486.81     46.64 o
   3   6   1     1908.47     1935.97     38.40 o
   4   6   1     1344.07     1348.15     34.18 o
   5   6   1      715.27      700.24     18.12 o
   6   6   1      391.44      407.10     21.60 o
  -6   7   1       55.53       60.38      6.40 o
  -5   7   1        2.12       10.14      5.43 o
  -4   7   1      198.59      194.12      7.07 o
  -3   7   1       75.52       75.29      3.96 o
  -2   7   1      241.71      292.19      5.79 o
  -1   7   1       28.19       32.17      1.74 o
   0   7   1       28.24       28.96      1.57 o
   1   7   1      442.44      479.22      9.12 o
   2   7   1      954.19      970.16     16.31 o
   3   7   1      402.62      400.96     18.14 o
   4   7   1      354.28      376.90     15.45 o
   5   7   1      398.47      400.67     15.38 o
   6   7   1       54.55       58.76      9.13 o
  -6   8   1      365.88      376.58     19.96 o
  -5   8   1        3.55        5.11      3.07 o
  -4   8   1     1042.58     1011.06     25.82 o
  -3   8   1       41.40       46.35      3.31 o
  -2   8   1       21.70       19.80      1.70 o
  -1   8   1      662.77      693.82     12.00 o
   0   8   1     2236.02     2211.67     31.03 o
   1   8   1       11.62        4.35      0.95 o
   2   8   1     3741.53     3791.69     56.30 o
   3   8   1      328.65      330.08     11.31 o
   4   8   1      365.12      365.22     14.17 o
   5   8   1       34.99       54.88     10.18 o
   6   8   1       52.33       65.82      9.98 o
  -6   9   1       23.58       27.90      4.67 o
  -5   9   1      363.79      342.98     17.72 o
  -4   9   1        0.02        2.28      1.81 o
  -3   9   1        4.34       18.51      6.70 o
  -2   9   1     1340.60     1385.98     28.93 o
  -1   9   1       62.33       56.74      2.56 o
   0   9   1     2665.12     2662.98     40.25 o
   1   9   1     2747.80     2821.33     46.88 o
   2   9   1       93.04       85.46      3.53 o
   3   9   1     1889.30     1944.13     39.13 o
   4   9   1      496.57      506.88     16.86 o
   5   9   1      177.36      193.27     14.41 o
   6   9   1      592.91      552.05     26.68 o
  -6  10   1      308.29      290.47     13.18 o
  -5  10   1      433.82      443.72     20.92 o
  -4  10   1      678.98      681.88     19.70 o
  -3  10   1     2228.25     2215.79     43.04 o
  -2  10   1     1309.42     1237.88     25.24 o
  -1  10   1     3907.55     3885.48     57.75 o
   0  10   1     3404.96     3296.02     49.47 o
   1  10   1     1562.97     1528.69     24.84 o
   2  10   1     1835.09     1787.68     38.14 o
   3  10   1      460.56      454.33     13.48 o
   4  10   1      228.79      216.10     10.06 o
   5  10   1       21.62       26.44      5.99 o
  -6  11   1        2.96        2.26      3.71 o
  -5  11   1       93.59      109.55     11.48 o
  -4  11   1      164.90      163.53     19.32 o
  -3  11   1        7.98        6.92      1.70 o
  -2  11   1       36.14       42.19      2.86 o
  -1  11   1        0.01        2.01      0.93 o
   0  11   1      169.20      193.89      5.28 o
   1  11   1      261.23      262.34      6.62 o
   2  11   1       19.89       20.65      2.09 o
   3  11   1      266.42      256.23     10.37 o
   4  11   1       19.57       16.38      3.29 o
   5  11   1       55.97       52.79      8.27 o
  -5  12   1       85.70       98.26     10.97 o
  -4  12   1      764.42      767.60     28.96 o
  -3  12   1      645.43      644.26     18.40 o
  -2  12   1       75.95       81.62      3.87 o
  -1  12   1     2023.54     1977.90     34.31 o
   0  12   1     1017.55     1051.42     19.96 o
   1  12   1     1040.67     1020.37     18.13 o
   2  12   1     1114.55     1183.34     22.25 o
   3  12   1     1040.26      993.86     26.71 o
   4  12   1       51.05       58.35      7.88 o
   5  12   1       78.13       84.29     10.65 o
  -5  13   1        1.22        5.60      4.37 o
  -4  13   1       48.02       66.50      8.39 o
  -3  13   1      681.57      657.44     27.03 o
  -2  13   1      217.59      214.96      7.29 o
  -1  13   1       37.39       39.95      2.91 o
   0  13   1     1486.91     1501.85     27.36 o
   1  13   1      121.79      117.37      5.27 o
   2  13   1      120.24      129.78      7.04 o
   3  13   1      469.77      474.14     15.89 o
   4  13   1      485.72      467.28     21.70 o
   5  13   1      111.25      119.56     12.98 o
  -5  14   1      354.52      344.24     19.28 o
  -4  14   1      301.38      275.57     15.67 o
  -3  14   1      648.32      656.90     19.91 o
  -2  14   1     1140.73     1099.08     24.02 o
  -1  14   1      507.77      507.98     13.07 o
   0  14   1     1660.29     1669.98     30.33 o
   1  14   1      226.33      231.90      7.96 o
   2  14   1      367.41      376.57     14.02 o
   3  14   1      267.39      264.22     11.07 o
   4  14   1        6.52        8.91      4.05 o
  -4  15   1       63.78       59.55      8.44 o
  -3  15   1       16.04       16.21      3.34 o
  -2  15   1       14.43       16.27      3.09 o
  -1  15   1       35.78       41.82      3.61 o
   0  15   1       38.90       46.90      3.83 o
   1  15   1      179.84      174.60      8.77 o
   2  15   1       15.64       11.41      2.33 o
   3  15   1        4.01        3.47      2.97 o
   4  15   1      125.77      124.41     17.57 o
  -4  16   1      912.91      921.85     27.37 o
  -3  16   1      827.00      800.73     30.05 o
  -2  16   1       15.12       20.87      4.60 o
  -1  16   1     1871.56     1759.34     45.60 o
   0  16   1      391.71      400.91     11.65 o
   1  16   1      495.16      497.07     13.74 o
   2  16   1      672.11      682.66     20.87 o
   3  16   1      720.15      686.77     21.89 o
   4  16   1       61.80       62.97     11.84 o
  -4  17   1      170.67      182.17     10.93 o
  -3  17   1        2.87        5.09      2.46 o
  -2  17   1       24.50       25.59      4.46 o
  -1  17   1       27.07       32.55      4.16 o
   0  17   1      344.40      373.27     14.47 o
   1  17   1      898.36      877.61     32.23 o
   2  17   1      279.09      288.35     12.21 o
   3  17   1     1377.94     1336.40     44.10 o
  -3  18   1      104.08      107.12      8.53 o
  -2  18   1       43.82       43.71      5.30 o
  -1  18   1        7.97       12.70      3.08 o
   0  18   1       22.40       29.94      5.19 o
   1  18   1       68.01       63.94      7.63 o
   2  18   1       42.01       44.05      6.75 o
   3  18   1       56.59       69.28      8.84 o
  -2  19   1      106.47      100.97      9.94 o
  -1  19   1       17.80       27.31      8.16 o
   0  19   1      199.84      173.57     11.23 o
   1  19   1       78.33       67.19      7.98 o
   2  19   1        1.87        4.46      3.45 o
  -1  20   1      414.36      410.12     19.13 o
   0  20   1     1038.24     1042.93     36.24 o
   1  20   1      256.04      281.69     15.62 o
  -7   0   2     1532.87     1317.08     65.26 o
  -6   0   2      214.66      263.26     18.26 o
  -5   0   2     2053.09     1995.17     46.07 o
  -4   0   2     5489.89     5418.00    175.59 o
  -3   0   2     1289.55     1208.31     20.93 o
  -2   0   2    14750.77    10679.29    369.59 o
  -1   0   2     4950.19     5169.52     79.72 o
   0   0   2     6035.04     5645.18     78.76 o
   1   0   2     1027.20      911.75     17.47 o
   2   0   2     2190.74     2319.52     59.11 o
   3   0   2      112.66      119.06      7.71 o
   4   0   2       20.84       19.02      4.14 o
   5   0   2        0.07        1.65      2.68 o
   6   0   2        6.46       10.87      4.65 o
  -7   1   2        1.27        3.17      3.73 o
  -6   1   2      130.81      130.67     11.82 o
  -5   1   2       92.80       99.31      4.30 o
  -4   1   2      304.46      318.30      6.68 o
  -3   1   2     1344.62     1338.07     16.18 o
  -2   1   2      865.26      870.05     10.52 o
  -1   1   2       43.34       50.51      1.40 o
   0   1   2    10880.12     8876.08    305.65 o
   1   1   2      139.80      228.50      4.04 o
   2   1   2      714.32      743.19     19.60 o
   3   1   2     2213.79     2183.88     42.99 o
   4   1   2       35.25       34.01      3.76 o
   5   1   2      676.06      711.32     22.56 o
   6   1   2      444.29      443.56     18.75 o
  -7   2   2        2.28        1.21      3.45 o
  -6   2   2      277.55      277.12     12.20 o
  -5   2   2        3.11        6.44      1.57 o
  -4   2   2      284.25      295.82      7.65 o
  -3   2   2      114.80      115.75      2.85 o
  -2   2   2       96.83       97.84      2.37 o
  -1   2   2      313.71      318.84      6.22 o
   0   2   2     1013.64      924.39     13.11 o
   1   2   2     1382.10     1405.59     20.06 o
   2   2   2       42.96       49.63      2.18 o
   3   2   2        0.10        1.99      1.44 o
   4   2   2       65.95       71.25      6.33 o
   5   2   2      139.35      132.01      9.64 o
   6   2   2       41.95       48.31      6.60 o
  -7   3   2        4.97        3.55      3.78 o
  -6   3   2      348.52      352.66     12.93 o
  -5   3   2      109.68      109.90      5.08 o
  -4   3   2       69.11       69.03      3.08 o
  -3   3   2      656.69      712.04      9.78 o
  -2   3   2      744.12      955.63     12.78 o
  -1   3   2     3853.73     3655.39     57.74 o
   0   3   2     3086.40     3315.87     57.79 o
   1   3   2     2335.95     2142.44     28.80 o
   2   3   2     4125.73     4091.93     52.30 o
   3   3   2     3810.60     3764.98     69.24 o
   4   3   2     1188.28     1173.49     32.86 o
   5   3   2     1217.75     1244.82     44.92 o
   6   3   2      522.67      478.87     19.28 o
  -7   4   2     1639.10     1580.72    131.64 o
  -6   4   2     1040.90     1025.26     24.50 o
  -5   4   2     2721.52     2642.63     45.65 o
  -4   4   2     2071.52     2093.77     33.82 o
  -3   4   2     2061.62     1934.47     30.55 o
  -2   4   2       25.10       52.83      1.55 o
  -1   4   2     2413.23     2247.17     33.03 o
   0   4   2        3.81       25.78      1.19 o
   1   4   2      174.19      274.56      5.25 o
   2   4   2     2379.61     2494.92     37.97 o
   3   4   2      376.66      390.89     14.18 o
   4   4   2       77.97       87.47      4.97 o
   5   4   2      733.77      700.03     22.66 o
   6   4   2       14.55       18.85      4.68 o
  -7   5   2       30.55       26.63      9.54 o
  -6   5   2        3.91        3.06      2.01 o
  -5   5   2      235.81      236.70      7.76 o
  -4   5   2       55.79       63.61      3.18 o
  -3   5   2       12.44       16.49      1.25 o
  -2   5   2       11.41       19.01      1.06 o
  -1   5   2     1462.69     1410.03     21.56 o
   0   5   2     2921.96     3141.95     45.84 o
   1   5   2      233.19      213.88      4.84 o
   2   5   2     4280.63     4472.83     72.75 o
   3   5   2      577.41      574.45     13.85 o
   4   5   2      813.14      797.78     18.76 o
   5   5   2       80.83       96.27      8.41 o
   6   5   2      269.08      268.71     17.53 o
  -6   6   2      241.37      239.16     11.16 o
  -5   6   2      237.76      237.81      8.37 o
  -4   6   2      650.23      638.57     15.00 o
  -3   6   2       28.89       25.06      1.75 o
  -2   6   2      377.20      385.20      8.85 o
  -1   6   2       15.75       30.47      2.11 o
   0   6   2       60.66       74.00      2.14 o
   1   6   2      557.13      559.97      9.37 o
   2   6   2      201.53      218.16      6.35 o
   3   6   2      799.31      815.63     22.35 o
   4   6   2        0.03        3.78      1.60 o
   5   6   2       64.08       63.01      6.89 o
   6   6   2       30.18       33.55      7.29 o
  -6   7   2        0.95        3.56      2.56 o
  -5   7   2       28.64       32.95      4.45 o
  -4   7   2      677.94      676.81     16.54 o
  -3   7   2      966.95      939.13     19.81 o
  -2   7   2       37.84       58.98      2.39 o
  -1   7   2      874.40      883.74     14.58 o
   0   7   2    10734.64    10080.73    214.00 o
   1   7   2     2696.70     2728.72     40.99 o
   2   7   2     6023.99     5987.85     87.35 o
   3   7   2     5005.69     4945.78    105.58 o
   4   7   2     1323.38     1350.99     35.12 o
   5   7   2      869.10      846.84     26.24 o
   6   7   2      840.16      806.45     34.19 o
  -6   8   2      716.65      731.63     23.10 o
  -5   8   2     1108.74     1078.11     36.98 o
  -4   8   2     2489.46     2528.84     48.48 o
  -3   8   2      271.76      272.73      8.67 o
  -2   8   2      683.95      632.11     13.26 o
  -1   8   2      935.01      877.52     18.28 o
   0   8   2        3.70        3.60      0.75 o
   1   8   2      460.25      435.94      8.69 o
   2   8   2      216.59      214.49      5.65 o
   3   8   2      426.36      411.14     15.43 o
   4   8   2       36.08       35.68      4.79 o
   5   8   2      210.49      208.65     11.10 o
  -6   9   2        0.40        2.85      2.48 o
  -5   9   2        1.96        3.79      3.02 o
  -4   9   2      111.91      110.42      5.98 o
  -3   9   2       34.24       38.46      2.60 o
  -2   9   2       17.18       19.73      1.52 o
  -1   9   2       23.37       22.69      1.74 o
   0   9   2        3.17        2.88      0.82 o
   1   9   2       24.44       30.90      3.84 o
   2   9   2       74.68       70.53      4.73 o
   3   9   2      613.57      613.02     18.57 o
   4   9   2       31.66       34.48      4.76 o
   5   9   2      164.64      166.60     14.56 o
  -6  10   2      481.45      461.45     17.46 o
  -5  10   2      448.09      417.36     19.92 o
  -4  10   2      254.66      245.86     13.30 o
  -3  10   2     1281.07     1315.98     26.78 o
  -2  10   2        2.73        4.39      1.07 o
  -1  10   2      331.06      314.17      7.33 o
   0  10   2      558.12      564.35     11.67 o
   1  10   2        1.79        1.79      1.11 o
   2  10   2      320.09      299.36      8.65 o
   3  10   2      567.61      630.14     20.48 o
   4  10   2        0.08        2.34      2.53 o
   5  10   2      124.30      137.60     20.12 o
  -6  11   2      384.26      399.48     20.25 o
  -5  11   2       53.68       55.90     10.76 o
  -4  11   2      233.57      267.92     14.30 o
  -3  11   2     1322.79     1318.05     27.08 o
  -2  11   2      252.08      265.09      6.71 o
  -1  11   2     1775.16     1789.11     30.93 o
   0  11   2      880.98      903.26     17.34 o
   1  11   2     1358.62     1393.98     25.54 o
   2  11   2      701.83      751.61     18.13 o
   3  11   2     1277.36     1322.43     33.87 o
   4  11   2      663.92      662.07     21.33 o
   5  11   2      732.92      758.27     31.71 o
  -5  12   2       26.18       26.30      6.03 o
  -4  12   2     1287.74     1308.75     43.52 o
  -3  12   2      877.31      879.71     30.07 o
  -2  12   2     1384.56     1416.87     25.48 o
  -1  12   2     2359.41     2282.14     38.94 o
   0  12   2     1741.85     1788.96     31.47 o
   1  12   2      283.76      272.79      7.71 o
   2  12   2      452.81      435.80     15.12 o
   3  12   2        4.51        7.48      2.48 o
   4  12   2      177.50      179.14      9.71 o
   5  12   2       13.59       16.80      5.66 o
  -5  13   2        4.40        2.45      3.40 o
  -4  13   2      276.42      277.01     15.30 o
  -3  13   2       74.13       78.05      6.13 o
  -2  13   2        2.29        3.91      1.30 o
  -1  13   2      368.34      360.01      8.88 o
   0  13   2      538.23      542.01     12.14 o
   1  13   2       11.56       14.97      2.09 o
   2  13   2      210.31      195.26      7.02 o
   3  13   2      242.87      231.67     10.47 o
   4  13   2        0.71       -1.63      2.78 o
  -5  14   2      572.79      606.58     26.86 o
  -4  14   2     1135.76     1094.48     56.60 o
  -3  14   2      401.92      432.01     14.69 o
  -2  14   2      789.67      789.92     31.17 o
  -1  14   2       41.18       46.61      3.63 o
   0  14   2      561.54      560.11     14.19 o
   1  14   2        1.24        4.31      1.58 o
   2  14   2       67.56       65.74      4.98 o
   3  14   2      117.66      128.02      8.40 o
   4  14   2       24.44       20.48      5.55 o
  -5  15   2       47.25       52.36      8.39 o
  -4  15   2        1.41        4.76      2.44 o
  -3  15   2      260.71      267.21     11.10 o
  -2  15   2      417.91      392.65     13.57 o
  -1  15   2      150.97      148.31      7.41 o
   0  15   2     1393.36     1441.45     30.21 o
   1  15   2      920.96      979.70     22.54 o
   2  15   2      799.88      792.00     27.69 o
   3  15   2     1640.56     1773.73     55.11 o
   4  15   2      748.77      745.52     30.67 o
  -4  16   2      154.40      165.64     14.14 o
  -3  16   2      169.29      170.11      8.82 o
  -2  16   2        8.57        5.96      2.26 o
  -1  16   2      258.48      246.36     10.18 o
   0  16   2        0.70        2.65      1.80 o
   1  16   2      237.85      243.51     10.33 o
   2  16   2        0.83        2.41      2.07 o
   3  16   2       26.29       25.34      5.61 o
  -4  17   2       24.34       29.98      4.77 o
  -3  17   2       43.04       48.60      5.43 o
  -2  17   2        1.04       -0.02      1.86 o
  -1  17   2       21.42       24.57      3.77 o
   0  17   2       93.97       94.04      7.19 o
   1  17   2        5.99        9.10      2.78 o
   2  17   2      130.95      115.78     12.43 o
   3  17   2       64.49       62.30      8.44 o
  -3  18   2      904.18      931.02     27.08 o
  -2  18   2       27.83       22.16      3.91 o
  -1  18   2      417.98      425.61     20.53 o
   0  18   2      225.41      238.27     10.63 o
   1  18   2        8.34        7.41      3.47 o
   2  18   2      317.17      336.80     17.32 o
  -2  19   2      402.72      391.21     15.02 o
  -1  19   2      156.00      170.97      9.43 o
   0  19   2      761.27      766.39     28.51 o
   1  19   2      685.35      644.24     27.73 o
  -1  20   2       43.27       47.46      6.89 o
   0  20   2       99.05      105.55     17.56 o
  -7   1   3      531.98      462.55     22.24 o
  -6   1   3      768.53      788.46     23.23 o
  -5   1   3      632.68      630.18     20.23 o
  -4   1   3     2484.93     2467.60     34.92 o
  -3   1   3     2074.16     2063.03     25.34 o
  -2   1   3      394.99      316.36      4.68 o
  -1   1   3      402.38      363.63      4.88 o
   0   1   3     1079.94      933.63     11.96 o
   1   1   3       34.25       21.17      1.34 o
   2   1   3     1277.46     1239.93     18.64 o
   3   1   3     1084.82     1027.33     27.04 o
   4   1   3     1280.22     1242.23     41.86 o
   5   1   3      542.93      543.02     19.65 o
   6   1   3     1050.74      948.94     36.90 o
  -7   2   3      512.16      524.27     24.03 o
  -6   2   3      696.34      678.66     31.08 o
  -5   2   3      642.86      663.51     13.17 o
  -4   2   3     4180.02     4069.51     55.72 o
  -3   2   3     2478.39     2429.32     29.37 o
  -2   2   3     1536.16     1526.11     19.89 o
  -1   2   3     8046.61     7989.31    103.75 o
   0   2   3        6.57        2.19      0.73 o
   1   2   3      156.60      189.05      3.87 o
   2   2   3        1.92        2.51      0.94 o
   3   2   3      818.42      813.90     18.91 o
   4   2   3      517.87      526.56     14.61 o
   5   2   3       56.34       60.31      5.28 o
   6   2   3      449.36      493.19     20.86 o
  -7   3   3        4.83        6.41      4.04 o
  -6   3   3      477.21      480.70     14.27 o
  -5   3   3       33.02       40.86      2.66 o
  -4   3   3      546.80      535.13      8.75 o
  -3   3   3     2384.79     2442.13     31.29 o
  -2   3   3       58.36       36.16      1.28 o
  -1   3   3     3554.37     3538.30     56.07 o
   0   3   3      767.06      748.94     12.24 o
   1   3   3     3177.45     3284.80     50.86 o
   2   3   3       80.03       63.14      2.32 o
   3   3   3     1690.75     1687.33     34.18 o
   4   3   3      129.34      144.81      6.74 o
   5   3   3      318.16      308.75     16.86 o
   6   3   3      156.09      161.90     12.56 o
  -7   4   3      115.02      120.62     12.06 o
  -6   4   3       14.17       16.82      3.09 o
  -5   4   3      557.10      574.83     13.03 o
  -4   4   3       78.85       84.73      2.62 o
  -3   4   3     1049.04     1110.32     15.48 o
  -2   4   3       29.14       38.64      1.50 o
  -1   4   3      620.80      675.59     10.98 o
   0   4   3      810.39      919.32     13.62 o
   1   4   3      134.89      155.05      3.57 o
   2   4   3       34.30       38.12      2.72 o
   3   4   3      674.09      646.15     15.85 o
   4   4   3       46.92       50.88      4.29 o
   5   4   3       37.97       39.80      5.87 o
   6   4   3        8.55        4.51      3.36 o
  -7   5   3      389.06      358.54     14.89 o
  -6   5   3      297.34      313.58     11.18 o
  -5   5   3       75.17       82.55      4.37 o
  -4   5   3     1036.29     1028.31     17.42 o
  -3   5   3      401.55      384.83      8.94 o
  -2   5   3      498.41      461.19      9.03 o
  -1   5   3     2140.31     2018.60     33.06 o
   0   5   3     2475.63     2429.93     33.42 o
   1   5   3     4133.68     4086.14     60.14 o
   2   5   3     4272.17     4040.11     65.95 o
   3   5   3     3933.17     3867.38     71.84 o
   4   5   3     1807.37     1806.88     37.44 o
   5   5   3      919.81      937.98     28.74 o
  -7   6   3     1031.89      916.16     74.48 o
  -6   6   3     1103.02     1061.32     29.55 o
  -5   6   3      393.38      408.46     15.72 o
  -4   6   3     2421.80     2326.23     43.99 o
  -3   6   3        3.31        3.94      1.04 o
  -2   6   3       25.62       20.14      1.37 o
  -1   6   3       38.97       34.83      2.02 o
   0   6   3      492.59      598.33     10.31 o
   1   6   3      371.82      436.39      9.45 o
   2   6   3      114.40      120.95      5.28 o
   3   6   3       70.73       71.13      4.45 o
   4   6   3        0.27        2.31      1.51 o
   5   6   3       32.47       27.37      4.91 o
  -6   7   3       24.67       25.41      4.39 o
  -5   7   3        3.87        3.16      1.98 o
  -4   7   3       51.14       54.40      2.92 o
  -3   7   3      210.61      207.03      7.28 o
  -2   7   3       75.12       77.91      2.55 o
  -1   7   3      145.82      150.28      4.44 o
   0   7   3     1294.83     1341.06     19.66 o
   1   7   3      939.27     1003.48     18.58 o
   2   7   3      404.19      386.32     10.84 o
   3   7   3      752.91      765.16     23.76 o
   4   7   3      197.92      212.36     10.54 o
   5   7   3       70.64       74.26      7.92 o
  -6   8   3      145.83      151.45     10.50 o
  -5   8   3      192.49      194.97     15.42 o
  -4   8   3      299.85      316.46     14.79 o
  -3   8   3      149.13      147.87      6.16 o
  -2   8   3      443.68      462.30      9.22 o
  -1   8   3      256.84      267.26      7.23 o
   0   8   3        0.34        1.51      0.67 o
   1   8   3        1.56        5.47      1.41 o
   2   8   3      100.10      105.07      4.28 o
   3   8   3      286.32      290.20     11.66 o
   4   8   3        5.63        8.76      2.88 o
   5   8   3        1.70       -0.07      2.52 o
  -6   9   3      499.92      483.25     17.82 o
  -5   9   3      260.56      273.89     27.88 o
  -4   9   3     2082.19     2062.99     59.95 o
  -3   9   3     1301.30     1379.78     32.50 o
  -2   9   3      909.36      855.08     17.85 o
  -1   9   3     2536.79     2491.13     45.94 o
   0   9   3     2188.48     2187.13     36.90 o
   1   9   3      962.16      981.22     18.54 o
   2   9   3     2838.01     2889.99     54.46 o
   3   9   3     1252.11     1265.62     32.85 o
   4   9   3      936.12      894.71     27.04 o
   5   9   3      845.36      851.64     27.35 o
  -6  10   3       47.31       48.20      6.09 o
  -5  10   3     1035.99     1050.17     36.92 o
  -4  10   3      298.33      292.98     14.71 o
  -3  10   3     1542.74     1490.97     29.25 o
  -2  10   3      383.32      380.23     10.26 o
  -1  10   3     1697.01     1704.83     32.69 o
   0  10   3       36.39       35.87      2.92 o
   1  10   3       37.12       40.63      4.49 o
   2  10   3       11.28       14.28      2.22 o
   3  10   3      279.51      315.85     12.52 o
   4  10   3      129.46      125.60      9.48 o
   5  10   3      243.95      226.51     15.76 o
  -6  11   3       25.65       25.92      4.83 o
  -5  11   3       33.28       38.08      6.63 o
  -4  11   3        5.86       12.29      3.65 o
  -3  11   3      280.18      298.78      8.08 o
  -2  11   3       86.12       77.56      4.73 o
  -1  11   3       86.75       92.49      3.51 o
   0  11   3      369.19      377.10      8.99 o
   1  11   3      332.75      337.22      7.94 o
   2  11   3       16.90       17.61      2.44 o
   3  11   3      122.66      103.50      7.79 o
   4  11   3       15.43       16.27      3.83 o
   5  11   3        1.85        4.10      4.28 o
  -5  12   3      417.06      385.74     19.44 o
  -4  12   3      786.44      801.21     29.59 o
  -3  12   3      310.99      309.58      8.49 o
  -2  12   3      466.08      476.07     14.20 o
  -1  12   3      968.44      960.27     18.15 o
   0  12   3      236.37      247.53      6.94 o
   1  12   3       25.39       29.00      3.95 o
   2  12   3        0.02        5.97      1.71 o
   3  12   3      637.82      647.82     20.44 o
   4  12   3        0.16        8.57      9.84 o
  -5  13   3      708.08      697.81     28.76 o
  -4  13   3     1469.48     1463.28     47.09 o
  -3  13   3      717.71      742.33     16.78 o
  -2  13   3     1000.37      981.60     25.20 o
  -1  13   3      826.16      781.05     17.51 o
   0  13   3     1005.08     1006.70     22.01 o
   1  13   3      211.23      222.33     11.44 o
   2  13   3     1481.95     1533.89     37.98 o
   3  13   3      657.81      641.16     26.56 o
   4  13   3      782.88      865.96     33.73 o
  -5  14   3      242.70      242.09     15.49 o
  -4  14   3      167.07      156.65      8.78 o
  -3  14   3       93.64      101.83      7.79 o
  -2  14   3      294.43      294.62     10.83 o
  -1  14   3      311.20      319.89     11.40 o
   0  14   3       20.73       22.61      2.69 o
   1  14   3      117.76      120.26      5.94 o
   2  14   3        1.88        4.45      1.89 o
   3  14   3       52.39       59.42      6.32 o
   4  14   3       18.11       18.50      8.21 o
  -4  15   3      103.23      114.07      7.61 o
  -3  15   3        0.18        1.34      1.80 o
  -2  15   3       93.90       88.75      6.06 o
  -1  15   3       18.12       15.85      2.89 o
   0  15   3       74.49       71.86      5.92 o
   1  15   3        0.41        3.16      1.92 o
   2  15   3      121.59      114.52      8.26 o
   3  15   3       32.37       49.24     10.98 o
  -4  16   3      535.98      569.23     18.88 o
  -3  16   3      217.63      210.67     13.71 o
  -2  16   3      389.73      372.47     13.35 o
  -1  16   3       79.70       91.19      6.78 o
   0  16   3       24.94       29.92      6.01 o
   1  16   3        9.25        7.04      3.86 o
   2  16   3       10.21       10.60      3.05 o
   3  16   3      171.20      142.84     12.76 o
  -4  17   3      209.18      209.55     10.39 o
  -3  17   3      437.73      439.00     15.61 o
  -2  17   3      107.63      115.05     13.04 o
  -1  17   3     1918.62     1881.95     45.35 o
   0  17   3      750.91      765.73     22.52 o
   1  17   3     1216.46     1201.27     32.03 o
   2  17   3     1481.47     1375.69     45.13 o
  -3  18   3       74.90       81.40      7.16 o
  -2  18   3       35.35       35.57      4.64 o
  -1  18   3      297.88      294.52     12.06 o
   0  18   3       11.95        9.35      3.24 o
   1  18   3        3.15        5.01      3.25 o
   2  18   3        0.70        0.86      3.10 o
  -2  19   3       99.83      107.66      8.19 o
  -1  19   3       87.32       83.58      7.30 o
   0  19   3        8.64        8.58      4.04 o
   1  19   3      139.85      148.57     25.26 o
  -7   0   4       18.61       32.22      9.29 o
  -6   0   4       78.13       93.34     13.01 o
  -5   0   4      205.08      206.86     10.23 o
  -4   0   4      608.43      647.33     14.68 o
  -3   0   4     1180.76     1306.19     20.45 o
  -2   0   4     2964.72     3159.13     57.98 o
  -1   0   4     1665.12     1833.47     27.45 o
   0   0   4        1.24        4.35      1.10 o
   1   0   4      180.92      243.37      6.77 o
   2   0   4     1986.17     1976.67     54.43 o
   3   0   4     2451.39     2353.18     94.96 o
   4   0   4     1031.78     1056.49     51.88 o
   5   0   4     1654.24     1574.66     48.73 o
  -7   1   4      527.67      518.60     23.37 o
  -6   1   4      267.98      248.46     13.52 o
  -5   1   4     1789.26     1744.99     31.26 o
  -4   1   4     2699.86     2688.83     35.09 o
  -3   1   4     1811.36     1777.60     24.18 o
  -2   1   4     3757.99     3754.13     41.95 o
  -1   1   4     1850.94     1784.73     20.72 o
   0   1   4       73.56       52.48      1.71 o
   1   1   4      304.75      295.95      6.05 o
   2   1   4      310.21      307.28      8.03 o
   3   1   4        7.25        8.84      2.43 o
   4   1   4      354.55      369.97     13.74 o
   5   1   4      198.07      210.45     10.50 o
  -7   2   4       11.15        6.22      3.95 o
  -6   2   4        4.92        7.06      2.61 o
  -5   2   4       47.49       48.50      2.96 o
  -4   2   4      301.91      313.11      5.90 o
  -3   2   4      263.11      290.67      4.98 o
  -2   2   4     1266.46     1363.09     18.14 o
  -1   2   4      789.17      835.40     10.99 o
   0   2   4        0.54        0.96      0.47 o
   1   2   4      214.18      242.88      5.13 o
   2   2   4      417.21      439.72     10.73 o
   3   2   4        0.54        3.09      1.51 o
   4   2   4      224.78      221.69      8.87 o
   5   2   4        8.91        6.56      4.12 o
  -7   3   4      175.96      164.55     13.87 o
  -6   3   4      589.08      576.09     18.58 o
  -5   3   4     1562.16     1531.08     27.91 o
  -4   3   4     1088.28     1058.30     18.24 o
  -3   3   4     3356.55     3296.99     44.85 o
  -2   3   4     1279.40     1267.09     18.17 o
  -1   3   4     2813.81     2678.72     32.00 o
   0   3   4     1562.61     1453.11     18.47 o
   1   3   4      197.50      171.57      4.91 o
   2   3   4     2063.18     2060.04     40.31 o
   3   3   4     1069.78     1066.87     20.29 o
   4   3   4      152.81      147.13      7.64 o
   5   3   4     1599.72     1552.79     42.54 o
  -7   4   4      490.56      509.48     22.71 o
  -6   4   4        4.57        3.47      2.21 o
  -5   4   4      866.58      811.66     19.26 o
  -4   4   4       49.64       49.31      2.65 o
  -3   4   4        0.66        7.45      1.99 o
  -2   4   4      402.31      458.91      9.70 o
  -1   4   4      380.79      401.33      6.98 o
   0   4   4      207.70      230.71      5.11 o
   1   4   4       73.64       82.71      2.78 o
   2   4   4     1242.11     1294.62     21.99 o
   3   4   4      305.25      307.60     13.66 o
   4   4   4      243.54      233.26      9.07 o
   5   4   4      821.42      843.14     29.79 o
  -7   5   4       28.54       27.22      4.67 o
  -6   5   4        3.21        6.69      3.00 o
  -5   5   4      343.19      339.14     10.58 o
  -4   5   4       47.77       54.98      2.78 o
  -3   5   4      430.91      424.75      8.15 o
  -2   5   4     1662.56     1710.79     38.27 o
  -1   5   4      692.69      707.19     11.96 o
   0   5   4     3295.89     3411.98     55.01 o
   1   5   4      170.88      159.05      5.02 o
   2   5   4     2386.78     2454.95     37.76 o
   3   5   4        2.01        6.13      4.07 o
   4   5   4      250.97      254.98      9.51 o
   5   5   4       66.00       76.60     10.12 o
  -6   6   4        2.59        4.55      2.11 o
  -5   6   4        0.78        2.31      2.22 o
  -4   6   4      231.92      219.80      6.17 o
  -3   6   4      170.32      168.46      6.08 o
  -2   6   4      296.19      312.93      9.15 o
  -1   6   4      203.30      196.27      7.12 o
   0   6   4      117.27      117.10      3.73 o
   1   6   4        0.30        8.46      4.52 o
   2   6   4        1.32        5.35      2.50 o
   3   6   4      384.24      401.65     11.88 o
   4   6   4       83.44       85.90      5.67 o
   5   6   4       47.98       44.42      7.29 o
  -6   7   4      261.94      268.03     12.19 o
  -5   7   4      546.29      555.81     17.95 o
  -4   7   4     2885.93     2852.55     53.79 o
  -3   7   4     1484.31     1439.20     32.62 o
  -2   7   4     3848.33     3740.39     78.32 o
  -1   7   4     4825.68     4692.34     96.29 o
   0   7   4     3239.24     3301.95     49.19 o
   1   7   4     1416.54     1415.16     25.40 o
   2   7   4     2045.08     2029.46     67.68 o
   3   7   4      851.59      878.94     25.20 o
   4   7   4      272.83      277.18     12.80 o
   5   7   4      495.09      474.14     19.14 o
  -6   8   4      252.28      252.33     12.03 o
  -5   8   4       79.93       77.20      8.81 o
  -4   8   4       87.97       96.91      5.38 o
  -3   8   4        2.49        4.27      1.46 o
  -2   8   4       16.01       18.62      1.30 o
  -1   8   4       42.72       48.43      2.62 o
   0   8   4      261.18      303.78      6.73 o
   1   8   4       41.95       50.59      3.26 o
   2   8   4      129.01      140.24      7.25 o
   3   8   4      661.90      633.60     20.09 o
   4   8   4       66.93       77.47     12.88 o
   5   8   4      311.34      307.13     22.37 o
  -6   9   4       37.24       37.28      5.40 o
  -5   9   4        7.58        6.50      2.60 o
  -4   9   4       50.36       59.90      6.94 o
  -3   9   4      122.70      128.37      3.74 o
  -2   9   4       13.33       17.89      1.45 o
  -1   9   4      195.50      196.95      7.53 o
   0   9   4      225.79      251.46      6.06 o
   1   9   4     1216.88     1245.35     23.13 o
   2   9   4        0.31        1.86      1.33 o
   3   9   4      129.91      132.75      8.58 o
   4   9   4      208.54      217.75     11.37 o
  -6  10   4      311.68      303.15     13.78 o
  -5  10   4      225.28      257.21     14.53 o
  -4  10   4        6.57        7.93      2.90 o
  -3  10   4       59.93       57.61      2.55 o
  -2  10   4      771.40      743.27     15.92 o
  -1  10   4       56.13       51.23      3.66 o
   0  10   4       37.44       37.51      2.66 o
   1  10   4       98.70      100.71      4.40 o
   2  10   4      105.47      112.59      5.58 o
   3  10   4      127.49      127.01      8.95 o
   4  10   4      371.84      364.37     15.37 o
  -6  11   4     1019.63      975.01     33.73 o
  -5  11   4     1231.98     1178.29     40.39 o
  -4  11   4     2389.20     2455.22     70.75 o
  -3  11   4     3192.39     3049.13     59.73 o
  -2  11   4     1006.13     1032.84     21.48 o
  -1  11   4     2629.36     2586.78     56.93 o
   0  11   4      796.48      819.01     16.29 o
   1  11   4      174.67      191.24      7.20 o
   2  11   4      444.49      450.64     12.62 o
   3  11   4      735.06      793.64     24.15 o
   4  11   4        7.12        8.17      3.35 o
  -5  12   4       73.66       68.79      9.02 o
  -4  12   4      443.70      446.34     14.40 o
  -3  12   4        9.22       14.13      2.08 o
  -2  12   4      967.02      945.75     24.06 o
  -1  12   4        6.38       10.76      2.83 o
   0  12   4       73.04       68.87      4.18 o
   1  12   4       60.58       62.79      4.63 o
   2  12   4      318.40      339.99     12.88 o
   3  12   4      292.60      281.60     12.53 o
   4  12   4      626.90      622.79     26.79 o
  -5  13   4        0.10        0.08      2.67 o
  -4  13   4        4.32        5.69      2.19 o
  -3  13   4        1.49        8.54      3.56 o
  -2  13   4        0.58        3.03      2.04 o
  -1  13   4        0.11        2.31      1.96 o
   0  13   4       29.46       27.14      3.55 o
   1  13   4       17.83       12.65      2.38 o
   2  13   4       29.34       31.95      6.74 o
   3  13   4       13.41       12.13      5.65 o
   4  13   4       11.22       15.68      6.88 o
  -5  14   4      115.57      124.38      7.80 o
  -4  14   4      324.89      328.02     12.22 o
  -3  14   4        5.39        7.85      2.14 o
  -2  14   4      165.33      164.50     11.51 o
  -1  14   4       70.64       83.09      5.67 o
   0  14   4      316.83      324.80     12.02 o
   1  14   4       32.45       39.50      4.64 o
   2  14   4      219.74      219.00     10.53 o
   3  14   4      599.65      572.35     24.37 o
  -4  15   4     1352.04     1336.70     35.87 o
  -3  15   4      620.08      616.83     18.54 o
  -2  15   4      600.48      563.98     17.16 o
  -1  15   4     1565.66     1550.35     37.80 o
   0  15   4      796.48      807.78     22.97 o
   1  15   4      728.70      717.21     21.66 o
   2  15   4      991.78     1058.05     29.67 o
   3  15   4      629.47      599.84     37.29 o
  -4  16   4        0.10        0.54      2.07 o
  -3  16   4        1.24        2.55      2.04 o
  -2  16   4      329.30      326.04     12.16 o
  -1  16   4        4.16        4.53      2.20 o
   0  16   4      203.87      203.72     10.41 o
   1  16   4       81.71       80.76      7.07 o
   2  16   4       45.45       52.45      6.05 o
  -3  17   4      405.64      390.68     14.19 o
  -2  17   4       10.07       11.71      3.50 o
  -1  17   4       50.13       49.60      5.35 o
   0  17   4       47.57       51.45      5.47 o
   1  17   4      106.48      101.74      8.24 o
   2  17   4       50.70       54.28      7.96 o
  -3  18   4        3.40        2.73      2.67 o
  -2  18   4        7.00        8.77      4.24 o
  -1  18   4       20.29       26.01      4.07 o
   0  18   4      151.53      135.50     11.07 o
   1  18   4        0.44        1.27      2.44 o
  -1  19   4      881.62      864.09     25.47 o
   0  19   4     1491.19     1475.25     38.58 o
  -7   1   5      635.33      607.12     25.35 o
  -6   1   5      513.33      515.36     29.99 o
  -5   1   5      551.20      574.69     14.66 o
  -4   1   5     3149.43     3133.89     38.16 o
  -3   1   5      267.41      275.94      4.71 o
  -2   1   5     2461.86     2500.13     35.70 o
  -1   1   5     1728.72     1729.86     22.82 o
   0   1   5      373.05      374.13      7.92 o
   1   1   5      173.55      164.03      4.44 o
   2   1   5      791.90      808.40     19.02 o
   3   1   5        5.17        5.16      1.91 o
   4   1   5      159.37      175.21      7.94 o
   5   1   5      129.13      133.07     10.07 o
  -7   2   5        6.79        7.80      6.01 o
  -6   2   5        1.21        2.28      2.08 o
  -5   2   5       74.13       84.06      8.58 o
  -4   2   5      553.79      553.34      9.61 o
  -3   2   5      296.19      270.37      6.45 o
  -2   2   5       45.26       63.44      2.39 o
  -1   2   5      999.46      999.27     14.06 o
   0   2   5      516.19      503.64      9.07 o
   1   2   5      450.11      453.37      8.76 o
   2   2   5      537.56      545.74     13.21 o
   3   2   5     2444.07     2400.94     55.52 o
   4   2   5      526.21      498.90     17.43 o
   5   2   5     1135.93     1138.18     32.91 o
  -7   3   5      118.12      103.41     10.61 o
  -6   3   5      188.79      185.59      9.30 o
  -5   3   5      353.96      372.18     10.92 o
  -4   3   5     1662.26     1680.68     26.85 o
  -3   3   5      791.15      824.10     12.96 o
  -2   3   5     1603.19     1633.60     25.39 o
  -1   3   5     3943.04     3957.06     49.81 o
   0   3   5       70.87       76.36      3.04 o
   1   3   5      855.11      857.80     16.63 o
   2   3   5       56.33       58.51      3.72 o
   3   3   5       40.72       42.41      4.84 o
   4   3   5       83.24       79.49     10.01 o
   5   3   5       86.26       77.18     10.46 o
  -7   4   5       24.44       27.02      6.09 o
  -6   4   5       22.01       26.39      4.22 o
  -5   4   5       55.27       67.01      4.84 o
  -4   4   5      224.58      246.45      5.49 o
  -3   4   5       98.09      118.33      4.14 o
  -2   4   5      722.24      752.36     13.06 o
  -1   4   5       42.83       37.86      1.46 o
   0   4   5      370.02      393.82      8.89 o
   1   4   5      182.82      180.80      5.59 o
   2   4   5      150.42      156.69      5.97 o
   3   4   5       91.65       91.86      9.07 o
   4   4   5       13.35       15.89      3.60 o
   5   4   5       53.53       50.76      8.47 o
  -6   5   5      115.32      112.96      8.24 o
  -5   5   5      376.41      365.09     10.97 o
  -4   5   5     1397.97     1429.70     23.38 o
  -3   5   5     1023.17     1047.77     29.38 o
  -2   5   5     2277.71     2233.54     37.05 o
  -1   5   5     6769.63     6664.30     88.38 o
   0   5   5     1138.99     1114.83     20.28 o
   1   5   5     3141.14     3170.48     58.44 o
   2   5   5     1330.70     1319.84     26.88 o
   3   5   5       14.75       20.94      3.11 o
   4   5   5      320.15      307.13     11.25 o
   5   5   5        2.53        4.25      4.15 o
  -6   6   5       85.97       87.22      7.21 o
  -5   6   5       25.93       24.66      3.03 o
  -4   6   5      754.29      797.87     15.53 o
  -3   6   5     1319.73     1335.26     31.83 o
  -2   6   5      638.07      625.55     14.56 o
  -1   6   5     1786.72     1852.15     31.42 o
   0   6   5     1029.87     1045.20     25.13 o
   1   6   5      119.35      131.79      5.26 o
   2   6   5      384.58      381.02     10.53 o
   3   6   5      334.71      335.16     11.15 o
   4   6   5      245.84      275.83     13.76 o
  -6   7   5        4.51        6.87      3.54 o
  -5   7   5       17.32       21.16      4.07 o
  -4   7   5      194.41      193.25      6.36 o
  -3   7   5        4.49        4.19      1.64 o
  -2   7   5      130.10      118.65      5.67 o
  -1   7   5      426.90      444.41      9.52 o
   0   7   5      232.92      235.21      7.33 o
   1   7   5      244.77      262.35      8.35 o
   2   7   5      535.18      549.88     13.93 o
   3   7   5      121.27      121.71      8.93 o
   4   7   5        7.24       11.14      3.59 o
  -6   8   5        5.09        4.81      3.43 o
  -5   8   5      256.60      240.74     15.53 o
  -4   8   5      211.61      211.30     10.29 o
  -3   8   5      105.75      111.11      8.07 o
  -2   8   5      132.71      128.91      6.10 o
  -1   8   5        1.27        4.20      1.16 o
   0   8   5        5.98        8.23      3.37 o
   1   8   5       60.89       66.18      4.51 o
   2   8   5       80.22      101.25      7.36 o
   3   8   5        2.97        4.64      2.54 o
   4   8   5      288.17      268.52     13.29 o
  -6   9   5      270.70      286.83     21.44 o
  -5   9   5     1383.07     1335.46     39.37 o
  -4   9   5     1446.43     1411.47     85.12 o
  -3   9   5     2164.05     2153.02     48.23 o
  -2   9   5     2670.67     2556.66     42.17 o
  -1   9   5     3597.70     3579.78     66.52 o
   0   9   5      827.03      843.95     18.92 o
   1   9   5     1072.18     1072.59     33.49 o
   2   9   5      443.03      463.26     15.74 o
   3   9   5       10.54        9.81      3.15 o
   4   9   5      118.49      121.61     10.15 o
  -6  10   5       21.26       31.12      6.63 o
  -5  10   5      170.48      178.29     13.65 o
  -4  10   5       92.22       95.19      4.67 o
  -3  10   5        0.87        2.06      1.46 o
  -2  10   5       23.00       21.39      1.75 o
  -1  10   5       62.39       72.55      3.76 o
   0  10   5      736.33      722.44     16.68 o
   1  10   5      102.28      111.87      6.50 o
   2  10   5      998.39      999.31     27.48 o
   3  10   5      747.82      749.08     26.81 o
   4  10   5      315.91      271.40     16.54 o
  -5  11   5      260.90      259.19     12.08 o
  -4  11   5        0.20        3.59      1.38 o
  -3  11   5        6.82        6.49      1.94 o
  -2  11   5        1.10        3.11      1.00 o
  -1  11   5      339.42      342.03     11.36 o
   0  11   5        9.75       19.57      2.88 o
   1  11   5      206.27      207.80      7.86 o
   2  11   5       66.34       62.46      6.00 o
   3  11   5       17.69       26.37      5.92 o
   4  11   5        4.71        6.24      3.90 o
  -5  12   5       11.15       17.01      4.87 o
  -4  12   5      209.56      208.89      7.89 o
  -3  12   5        1.77        2.28      1.05 o
  -2  12   5      313.06      313.49     10.61 o
  -1  12   5      112.74      126.09      6.75 o
   0  12   5       18.10       25.53      5.82 o
   1  12   5      352.13      354.64     13.25 o
   2  12   5       83.45       93.61      9.64 o
   3  12   5      427.11      442.84     21.05 o
  -5  13   5      776.06      756.07     30.20 o
  -4  13   5     1446.45     1380.31     33.87 o
  -3  13   5      650.22      655.67     15.28 o
  -2  13   5     1338.12     1349.40     32.82 o
  -1  13   5      729.99      760.13     21.09 o
   0  13   5      394.71      406.22     21.80 o
   1  13   5      349.12      337.05     13.11 o
   2  13   5      516.94      519.93     22.22 o
   3  13   5        3.15        3.76      3.67 o
  -4  14   5        1.87       11.26      7.17 o
  -3  14   5        6.21        5.70      2.07 o
  -2  14   5       16.67       16.95      2.80 o
  -1  14   5       53.21       57.91      5.14 o
   0  14   5      203.92      200.97      9.30 o
   1  14   5      118.51      128.89      8.40 o
   2  14   5      480.12      492.70     17.79 o
   3  14   5      207.42      197.96     13.73 o
  -4  15   5       65.75       71.85      9.13 o
  -3  15   5       32.59       33.02      3.65 o
  -2  15   5      146.74      163.00      7.72 o
  -1  15   5        2.00        2.48      1.85 o
   0  15   5       55.16       54.36      5.46 o
   1  15   5       24.59       29.64      4.57 o
   2  15   5       28.85       29.47      4.80 o
  -4  16   5       33.04       32.09      9.30 o
  -3  16   5      169.75      164.09      8.07 o
  -2  16   5       77.56       81.81      5.95 o
  -1  16   5      601.51      567.40     18.02 o
   0  16   5      145.64      142.11      8.51 o
   1  16   5      383.71      382.00     14.97 o
   2  16   5      313.88      301.59     13.62 o
  -3  17   5      553.72      546.36     24.22 o
  -2  17   5      849.58      844.43     24.05 o
  -1  17   5      642.09      646.97     20.17 o
   0  17   5      697.22      675.12     21.30 o
   1  17   5     1110.20     1062.22     43.97 o
  -2  18   5        6.15        7.90      2.98 o
  -1  18   5      283.07      255.79     11.40 o
   0  18   5      114.57      111.79      8.65 o
  -7   0   6      109.66      101.64     14.88 o
  -6   0   6        0.78        1.94      3.47 o
  -5   0   6       53.46       64.91      9.11 o
  -4   0   6      189.30      201.33      8.43 o
  -3   0   6      486.86      482.86     13.11 o
  -2   0   6      901.51      859.06     24.48 o
  -1   0   6     2454.22     2338.07     50.63 o
   0   0   6     2060.84     1988.41     44.97 o
   1   0   6     1545.77     1625.63     47.23 o
   2   0   6     3859.31     3737.87     99.66 o
   3   0   6      348.00      345.57     16.58 o
   4   0   6     2008.19     1979.06     59.93 o
  -7   1   6      445.65      473.17     21.22 o
  -6   1   6      441.00      435.99     18.43 o
  -5   1   6      873.18      854.95     23.32 o
  -4   1   6      210.18      227.50      5.39 o
  -3   1   6     1159.10     1165.79     17.20 o
  -2   1   6       86.12       94.36      5.14 o
  -1   1   6      513.25      547.50     10.36 o
   0   1   6       62.09       56.85      3.59 o
   1   1   6       47.52       50.95      3.70 o
   2   1   6       19.53       19.27      2.95 o
   3   1   6       15.39       13.10      2.80 o
   4   1   6        2.42        3.38      2.35 o
  -6   2   6      108.70      113.10      9.66 o
  -5   2   6       12.97       20.39      3.17 o
  -4   2   6      100.94      108.73      4.77 o
  -3   2   6      209.06      214.85      5.39 o
  -2   2   6      119.50      117.75      2.83 o
  -1   2   6      418.56      416.40      8.40 o
   0   2   6      695.55      726.31     19.31 o
   1   2   6       22.57       26.02      2.70 o
   2   2   6      309.95      300.25     10.22 o
   3   2   6       16.59       16.10      3.07 o
   4   2   6       22.04       21.52      5.16 o
  -6   3   6       43.51       56.88      5.86 o
  -5   3   6      894.69      893.93     24.04 o
  -4   3   6       64.91       79.85      3.25 o
  -3   3   6       21.68       23.17      1.87 o
  -2   3   6      896.38      909.82     19.26 o
  -1   3   6      172.07      176.66      5.60 o
   0   3   6      571.62      572.10     12.39 o
   1   3   6     1480.29     1505.83     27.98 o
   2   3   6       38.55       41.44      4.03 o
   3   3   6      452.87      434.73     13.54 o
   4   3   6        0.78        1.63      2.17 o
  -6   4   6       88.91       98.12      7.62 o
  -5   4   6      298.32      293.04     10.94 o
  -4   4   6      475.86      477.19     10.35 o
  -3   4   6     2078.92     2089.20     35.68 o
  -2   4   6     2317.82     2254.98     37.92 o
  -1   4   6     2289.36     2339.00     32.75 o
   0   4   6     2553.67     2629.09     49.26 o
   1   4   6      601.17      598.51     12.10 o
   2   4   6     1344.54     1342.67     34.10 o
   3   4   6      497.67      485.53     21.12 o
   4   4   6      182.04      202.50     11.46 o
  -6   5   6        9.02       10.00      2.90 o
  -5   5   6      144.08      146.92      7.42 o
  -4   5   6      259.08      283.67      6.94 o
  -3   5   6      189.33      196.15      7.14 o
  -2   5   6      830.87      849.42     14.56 o
  -1   5   6      151.90      144.20      4.11 o
   0   5   6      710.22      752.68     15.30 o
   1   5   6      109.56      110.74      5.20 o
   2   5   6        0.50        4.33      2.30 o
   3   5   6       10.41       11.40      3.06 o
   4   5   6        1.06        7.93      4.24 o
  -6   6   6        6.78        7.21      2.57 o
  -5   6   6       12.67        9.98      2.13 o
  -4   6   6      412.16      392.09     16.47 o
  -3   6   6      168.63      180.45     10.55 o
  -2   6   6      100.09      101.53      3.11 o
  -1   6   6     1543.66     1577.49     28.01 o
   0   6   6        6.99        8.52      1.59 o
   1   6   6      264.08      261.89      9.70 o
   2   6   6      123.28      127.56      8.37 o
   3   6   6       58.49       71.00     11.80 o
   4   6   6        2.39        4.96      4.20 o
  -6   7   6      428.26      478.47     25.29 o
  -5   7   6      336.51      341.73     13.43 o
  -4   7   6      717.81      713.76     27.79 o
  -3   7   6      190.20      183.15      6.87 o
  -2   7   6     2559.85     2496.55     37.82 o
  -1   7   6      550.40      549.73     10.77 o
   0   7   6     1604.03     1576.16     28.34 o
   1   7   6      498.56      486.02     14.77 o
   2   7   6      437.91      447.91     19.70 o
   3   7   6        6.01        4.18      5.36 o
   4   7   6       25.11       31.45      7.09 o
  -6   8   6       71.27       71.75     12.84 o
  -5   8   6       28.66       29.00      4.53 o
  -4   8   6      804.11      782.48     22.49 o
  -3   8   6      667.83      679.20     16.51 o
  -2   8   6      973.99      973.97     16.42 o
  -1   8   6     2330.56     2305.40     39.30 o
   0   8   6      490.81      516.70     13.36 o
   1   8   6     1358.81     1345.39     32.63 o
   2   8   6      582.11      607.62     39.62 o
   3   8   6      386.05      402.94     20.01 o
   4   8   6      396.87      401.20     21.44 o
  -6   9   6      193.34      207.13     18.92 o
  -5   9   6       20.48       23.31      5.23 o
  -4   9   6        5.05       10.76      2.78 o
  -3   9   6      174.35      166.96      6.75 o
  -2   9   6      374.72      373.79      8.12 o
  -1   9   6      136.85      126.23      7.13 o
   0   9   6       22.27       23.19      3.33 o
   1   9   6        5.04        5.94      2.14 o
   2   9   6       41.47       40.04      6.27 o
   3   9   6       26.65       24.08      5.88 o
  -5  10   6       79.05       67.00      6.77 o
  -4  10   6      256.55      231.04     10.55 o
  -3  10   6      327.14      318.85     11.40 o
  -2  10   6       86.48       94.16      3.30 o
  -1  10   6      676.48      672.55     16.19 o
   0  10   6      252.68      250.55     10.08 o
   1  10   6        2.71        6.17      2.91 o
   2  10   6      498.36      480.03     21.22 o
   3  10   6      255.91      279.93     16.32 o
  -5  11   6     1504.69     1392.68     37.21 o
  -4  11   6      576.18      556.77     18.54 o
  -3  11   6      151.46      171.94      8.00 o
  -2  11   6     1316.35     1271.75     26.37 o
  -1  11   6      115.41      121.82      7.42 o
   0  11   6       29.98       29.08      4.78 o
   1  11   6      461.84      459.98     18.18 o
   2  11   6       12.05       10.12      3.89 o
   3  11   6       16.87       20.95      5.81 o
  -5  12   6       85.81       96.81     10.93 o
  -4  12   6        1.20        1.33      2.73 o
  -3  12   6       83.92       92.66      6.29 o
  -2  12   6       27.59       30.39      2.79 o
  -1  12   6      368.10      375.54     12.72 o
   0  12   6      370.03      391.71     13.88 o
   1  12   6      617.70      620.22     19.79 o
   2  12   6      772.60      717.53     28.24 o
   3  12   6      775.63      804.17     32.20 o
  -5  13   6        7.88        7.10      4.72 o
  -4  13   6      301.05      308.64     16.44 o
  -3  13   6        0.55        2.63      1.92 o
  -2  13   6       14.62       18.77      2.38 o
  -1  13   6       53.97       54.74      4.96 o
   0  13   6       11.52       12.87      3.02 o
   1  13   6      155.26      141.55      9.01 o
   2  13   6      106.88      102.71     10.71 o
  -4  14   6      299.36      291.66     30.73 o
  -3  14   6      220.14      207.15     12.84 o
  -2  14   6      427.46      434.31     11.99 o
  -1  14   6     1667.82     1671.07     40.69 o
   0  14   6      889.47      948.89     26.64 o
   1  14   6      293.00      302.48     12.94 o
   2  14   6     1571.84     1613.40     42.53 o
  -4  15   6      171.14      171.16     13.22 o
  -3  15   6      214.52      224.24     22.72 o
  -2  15   6      307.50      285.89      9.27 o
  -1  15   6      430.56      430.59     14.94 o
   0  15   6       46.52       55.69      5.89 o
   1  15   6      359.46      374.99     15.05 o
  -3  16   6        1.19        4.32      3.68 o
  -2  16   6      185.85      182.89      8.69 o
  -1  16   6      285.75      287.92     11.83 o
   0  16   6        3.72        5.53      2.77 o
   1  16   6      360.46      365.99     21.82 o
  -2  17   6       30.67       28.01      6.22 o
  -1  17   6        0.19        1.60      2.39 o
  -6   1   7      968.56      981.45     32.57 o
  -5   1   7      163.67      161.43      9.11 o
  -4   1   7      102.96      113.54      8.85 o
  -3   1   7       21.42       17.38      2.02 o
  -2   1   7       53.02       53.13      2.80 o
  -1   1   7      582.25      590.28     11.55 o
   0   1   7        1.33        3.05      1.27 o
   1   1   7        5.48        5.93      2.08 o
   2   1   7        0.94        9.81     10.49 o
   3   1   7       39.33       48.02      5.18 o
   4   1   7       31.72       27.13      4.27 o
  -6   2   7      112.58      117.39      8.95 o
  -5   2   7      308.49      342.34     12.37 o
  -4   2   7      900.61      902.51     26.48 o
  -3   2   7       49.56       53.63      5.11 o
  -2   2   7     2146.63     2148.12     33.15 o
  -1   2   7     2853.54     2851.91     48.40 o
   0   2   7      762.80      765.27     16.42 o
   1   2   7     4193.10     4171.96     78.06 o
   2   2   7     1396.77     1399.16     31.27 o
   3   2   7      914.08      910.09     23.34 o
   4   2   7      647.40      625.66     18.87 o
  -6   3   7      379.44      383.16     14.32 o
  -5   3   7      395.66      386.86     13.28 o
  -4   3   7      121.62      133.29      5.46 o
  -3   3   7      302.40      318.15      9.18 o
  -2   3   7      275.99      283.11      7.51 o
  -1   3   7       17.38       20.94      2.05 o
   0   3   7       10.39       18.62      2.53 o
   1   3   7        0.56        0.43      2.27 o
   2   3   7      223.10      205.15      8.72 o
   3   3   7      163.65      169.27      8.52 o
  -6   4   7        6.17       10.07      2.94 o
  -5   4   7       12.97       13.30      2.66 o
  -4   4   7       54.74       63.91      3.85 o
  -3   4   7       59.91       58.43      3.42 o
  -2   4   7      326.16      323.79      7.34 o
  -1   4   7      762.94      770.77     12.96 o
   0   4   7      454.17      458.97     12.48 o
   1   4   7      536.70      545.31     15.15 o
   2   4   7      142.98      144.29      7.64 o
   3   4   7       19.20       20.55      3.52 o
  -6   5   7      409.22      448.71     15.61 o
  -5   5   7      346.77      362.48     14.43 o
  -4   5   7        6.89        7.68      1.50 o
  -3   5   7      279.30      304.72      8.42 o
  -2   5   7        0.36        2.70      0.95 o
  -1   5   7       93.34       93.42      3.20 o
   0   5   7       10.85       13.16      2.24 o
   1   5   7      234.77      232.74     15.29 o
   2   5   7        0.25        4.50      2.08 o
   3   5   7       26.38       26.44      4.05 o
  -6   6   7       51.71       64.85      8.80 o
  -5   6   7      942.26      948.64     24.74 o
  -4   6   7     1179.09     1182.87     36.69 o
  -3   6   7      632.89      637.96     15.99 o
  -2   6   7     2290.15     2268.64     35.21 o
  -1   6   7     2227.55     2214.44     38.45 o
   0   6   7      776.14      767.04     20.26 o
   1   6   7     1173.53     1182.85     27.23 o
   2   6   7     1226.82     1228.33     33.32 o
   3   6   7       39.24       55.68      6.72 o
  -6   7   7       18.29       16.95      5.18 o
  -5   7   7       16.13       15.12      4.35 o
  -4   7   7       26.34       26.72      3.87 o
  -3   7   7       20.70       23.43      2.98 o
  -2   7   7      156.08      147.65      4.26 o
  -1   7   7       16.18       16.11      3.11 o
   0   7   7      126.47      128.59      5.40 o
   1   7   7       45.62       42.95      6.20 o
   2   7   7        3.38        2.68      2.95 o
   3   7   7        0.06        1.05      2.82 o
  -6   8   7        4.78        5.61      4.17 o
  -5   8   7      200.57      204.83     19.88 o
  -4   8   7      111.78      118.62      8.67 o
  -3   8   7       37.19       34.60      3.85 o
  -2   8   7      152.26      149.67      9.02 o
  -1   8   7       88.65       94.88      8.01 o
   0   8   7      223.22      228.42      7.41 o
   1   8   7      151.97      155.20      7.80 o
   2   8   7      338.36      350.15     17.88 o
   3   8   7       51.67       47.70      7.90 o
  -5   9   7      741.10      723.49     44.63 o
  -4   9   7      175.23      174.45     10.71 o
  -3   9   7      410.23      413.18     14.09 o
  -2   9   7        6.83        7.00      1.93 o
  -1   9   7       67.92       67.93      4.03 o
   0   9   7      187.92      181.94      6.60 o
   1   9   7       12.01        8.71      2.65 o
   2   9   7      185.29      174.78     23.65 o
   3   9   7      144.61      151.37     14.28 o
  -5  10   7      354.72      350.01     18.37 o
  -4  10   7      228.46      201.92     10.09 o
  -3  10   7      179.02      184.19      7.57 o
  -2  10   7      749.78      747.50     15.62 o
  -1  10   7      737.39      707.61     15.53 o
   0  10   7      655.59      650.11     15.03 o
   1  10   7     1018.88     1059.04     28.07 o
   2  10   7      814.03      797.69     31.01 o
  -5  11   7        8.46        7.61      4.10 o
  -4  11   7        0.20        4.00      2.51 o
  -3  11   7        6.38        7.95      2.24 o
  -2  11   7       56.51       59.90      4.96 o
  -1  11   7       57.90       62.10      5.63 o
   0  11   7        0.21        2.63      1.79 o
   1  11   7       13.89       17.93      3.15 o
   2  11   7       63.58       60.58      8.75 o
  -4  12   7      372.57      366.00     14.76 o
  -3  12   7       91.29       93.17      6.27 o
  -2  12   7      343.37      334.26      9.68 o
  -1  12   7      949.44      945.81     22.04 o
   0  12   7      382.17      381.07     20.81 o
   1  12   7     1135.91     1118.48     26.12 o
   2  12   7      408.80      428.16     20.89 o
  -4  13   7      155.81      155.35     10.16 o
  -3  13   7       13.48       11.44      3.93 o
  -2  13   7       12.42       16.32      3.43 o
  -1  13   7       55.39       54.57      4.55 o
   0  13   7        0.02        1.67      2.22 o
   1  13   7       44.57       35.03      5.25 o
  -3  14   7      308.51      309.20     28.47 o
  -2  14   7      110.73      122.04      8.69 o
  -1  14   7      258.47      271.06      9.65 o
   0  14   7      276.69      285.42     12.28 o
   1  14   7      137.45      137.35     10.04 o
  -3  15   7      311.22      304.06     19.79 o
  -2  15   7        0.05        3.25      2.42 o
  -1  15   7       80.64       82.31      7.61 o
   0  15   7        4.36        4.99      2.75 o
  -6   0   8      273.53      276.94     19.45 o
  -5   0   8     1360.64     1409.28     58.91 o
  -4   0   8      147.92      153.44     11.54 o
  -3   0   8      831.08      878.75     37.97 o
  -2   0   8      476.83      490.26     16.45 o
  -1   0   8      817.55      838.43     22.22 o
   0   0   8     1771.51     1700.68     64.87 o
   1   0   8      473.64      493.35     20.97 o
   2   0   8     2467.89     2357.29    126.34 o
   3   0   8      333.14      356.19     23.62 o
  -6   1   8       58.82       55.54      6.77 o
  -5   1   8      624.66      600.94     21.29 o
  -4   1   8        0.61        1.08      1.62 o
  -3   1   8       30.80       49.79      8.82 o
  -2   1   8        2.43        7.36      2.88 o
  -1   1   8      375.10      374.60      9.36 o
   0   1   8      362.56      355.73     13.13 o
   1   1   8      212.89      201.19      8.66 o
   2   1   8      761.79      754.35     20.61 o
   3   1   8       35.49       36.81      4.89 o
  -6   2   8       24.85       20.76      4.41 o
  -5   2   8       15.52       20.31      3.68 o
  -4   2   8       48.27       52.75      4.66 o
  -3   2   8        0.12        0.75      1.38 o
  -2   2   8      545.70      583.21     14.41 o
  -1   2   8       24.56       24.27      2.85 o
   0   2   8      289.04      287.82     10.10 o
   1   2   8      128.49      117.02      7.59 o
   2   2   8       10.00       15.10      3.18 o
   3   2   8        0.28        1.24      2.37 o
  -6   3   8       44.24       50.50      6.27 o
  -5   3   8       67.09       75.89      5.68 o
  -4   3   8        2.32        3.27      1.73 o
  -3   3   8        5.55        6.43      1.83 o
  -2   3   8       71.84       65.70      3.84 o
  -1   3   8      142.63      140.04      5.52 o
   0   3   8      286.84      285.97     11.51 o
   1   3   8       24.07       33.00      4.02 o
   2   3   8      332.38      328.39     12.07 o
   3   3   8       91.54       96.32      9.39 o
  -6   4   8      383.28      393.08     19.67 o
  -5   4   8     1484.00     1479.66     36.31 o
  -4   4   8      967.79      981.48     25.18 o
  -3   4   8      662.10      650.48     17.93 o
  -2   4   8     1180.02     1176.92     22.54 o
  -1   4   8      793.59      800.10     16.93 o
   0   4   8      497.57      503.48     14.64 o
   1   4   8     1061.25     1041.60     28.97 o
   2   4   8      309.36      300.63     11.52 o
   3   4   8      550.22      527.15     19.63 o
  -6   5   8       70.24       62.37     12.74 o
  -5   5   8        0.37        0.13      5.44 o
  -4   5   8      147.49      138.90      6.01 o
  -3   5   8        1.26        3.37      1.41 o
  -2   5   8       24.64       26.20      2.58 o
  -1   5   8       25.21       29.44      2.91 o
   0   5   8      194.72      193.63      7.77 o
   1   5   8       10.38       10.62      3.23 o
   2   5   8      130.27      135.23      9.94 o
  -5   6   8      161.81      161.50     12.14 o
  -4   6   8       14.14       14.72      4.11 o
  -3   6   8      143.05      133.93      8.69 o
  -2   6   8      105.72       98.36      4.57 o
  -1   6   8        6.86       11.63      2.03 o
   0   6   8      157.97      149.01      6.12 o
   1   6   8      109.99      100.81      8.04 o
   2   6   8      100.51       96.74      8.41 o
  -5   7   8      225.15      218.81     14.66 o
  -4   7   8       89.02       88.80      9.30 o
  -3   7   8        5.81        8.83      3.46 o
  -2   7   8      291.26      300.37      8.35 o
  -1   7   8      967.15      967.58     19.88 o
   0   7   8       15.65       10.62      2.11 o
   1   7   8      672.40      660.91     21.11 o
   2   7   8      772.67      737.07     33.43 o
  -5   8   8      622.68      625.73     26.23 o
  -4   8   8      680.78      673.05     26.50 o
  -3   8   8      780.02      763.20     19.12 o
  -2   8   8      737.20      686.06     14.98 o
  -1   8   8      680.33      687.26     15.44 o
   0   8   8      565.31      593.14     14.31 o
   1   8   8      405.06      389.88     17.68 o
   2   8   8      446.87      424.35     20.92 o
  -5   9   8       15.17       12.30      4.75 o
  -4   9   8      250.87      218.09     13.49 o
  -3   9   8       12.64       13.19      2.63 o
  -2   9   8       42.53       44.29      3.26 o
  -1   9   8        9.55       10.30      2.37 o
   0   9   8        2.06        3.56      1.71 o
   1   9   8        7.63        8.57      3.08 o
   2   9   8       57.00       61.73      8.91 o
  -4  10   8       46.77       49.32      7.39 o
  -3  10   8       16.35       17.28      2.95 o
  -2  10   8      257.10      248.71      7.40 o
  -1  10   8        9.62        8.35      1.92 o
   0  10   8       38.37       40.24      4.67 o
   1  10   8      518.67      517.11     15.88 o
  -4  11   8       23.32       29.91      6.09 o
  -3  11   8       35.35       38.32      4.16 o
  -2  11   8       65.40       68.72      5.54 o
  -1  11   8      365.14      342.08      9.91 o
   0  11   8      258.58      260.78      8.80 o
   1  11   8      400.61      397.02     15.73 o
  -4  12   8      386.44      386.95     19.53 o
  -3  12   8       25.66       32.55      4.11 o
  -2  12   8      791.30      759.02     19.82 o
  -1  12   8      188.00      191.86      7.13 o
   0  12   8      344.23      336.18     10.35 o
  -3  13   8       24.49       22.34      5.62 o
  -2  13   8        1.25        3.91      2.34 o
  -1  13   8       27.10       31.20      3.38 o
   0  13   8        2.56        3.41      2.03 o
  -2  14   8      645.79      642.22     18.09 o
  -5   1   9      237.82      248.01     11.94 o
  -4   1   9       16.21       18.26      3.50 o
  -3   1   9       47.98       55.92     10.14 o
  -2   1   9      300.81      300.70     17.94 o
  -1   1   9      267.52      249.86     10.55 o
   0   1   9       46.91       44.66      4.61 o
   1   1   9      802.84      791.24     21.27 o
   2   1   9      165.86      169.33     11.79 o
  -5   2   9      527.41      471.97     17.94 o
  -4   2   9      957.24      961.18     29.67 o
  -3   2   9      805.77      793.73     29.48 o
  -2   2   9      772.96      768.09     25.38 o
  -1   2   9      186.40      204.38      9.39 o
   0   2   9      287.78      277.46     11.85 o
   1   2   9      432.34      418.05     14.10 o
   2   2   9       13.49       13.40      4.02 o
  -5   3   9       11.38       15.01      3.39 o
  -4   3   9        0.15        3.26      1.86 o
  -3   3   9       56.30       46.70      4.44 o
  -2   3   9      222.68      216.16      9.16 o
  -1   3   9       81.57       75.24      8.26 o
   0   3   9      130.04      131.70      8.53 o
   1   3   9      968.41      972.39     33.01 o
   2   3   9      180.66      169.87     11.80 o
  -5   4   9      165.63      177.03     12.87 o
  -4   4   9       71.28       70.16      5.02 o
  -3   4   9      348.01      350.36     15.80 o
  -2   4   9       87.96       92.69      6.63 o
  -1   4   9      444.20      429.34     14.75 o
   0   4   9        3.73        4.91      2.40 o
   1   4   9      146.78      139.55     18.65 o
   2   4   9        6.33       10.43      4.74 o
  -5   5   9      109.85      118.08     11.42 o
  -4   5   9      115.30      108.57     10.63 o
  -3   5   9       25.23       24.34      3.08 o
  -2   5   9      287.81      276.35     11.10 o
  -1   5   9       48.37       46.28      4.55 o
   0   5   9      125.51      146.56      9.05 o
   1   5   9      492.99      492.65     18.01 o
  -5   6   9      961.97      925.20     34.33 o
  -4   6   9      794.47      791.77     29.80 o
  -3   6   9     1033.61      972.92     29.70 o
  -2   6   9      760.23      752.82     18.53 o
  -1   6   9       78.31       88.37      5.71 o
   0   6   9      346.71      340.08     10.75 o
   1   6   9       47.44       47.51      5.90 o
  -4   7   9        6.70        7.13      3.74 o
  -3   7   9       57.64       69.00      6.71 o
  -2   7   9       37.55       40.11      3.82 o
  -1   7   9       15.95       14.93      2.75 o
   0   7   9        0.75        1.88      1.64 o
   1   7   9       33.91       39.14      6.91 o
  -4   8   9      213.59      213.22     13.65 o
  -3   8   9       11.08       17.43      3.75 o
  -2   8   9       23.89       26.39      3.14 o
  -1   8   9        1.61        2.11      1.82 o
   0   8   9       58.12       57.85      4.60 o
   1   8   9       15.59       25.35      5.69 o
  -4   9   9       32.09       39.50      6.86 o
  -3   9   9       47.47       46.85      5.71 o
  -2   9   9      384.72      372.71     20.20 o
  -1   9   9      156.69      157.51      7.59 o
   0   9   9      518.92      522.20     13.78 o
  -3  10   9      613.41      606.00     20.08 o
  -2  10   9      198.83      218.03     10.86 o
  -1  10   9      424.95      430.90     17.79 o
   0  10   9       92.49       95.30      6.68 o
  -3  11   9      146.66      139.15      9.25 o
  -2  11   9       32.19       29.26      4.70 o
  -1  11   9        2.18        2.17      1.98 o
  -4   0  10       58.19       54.25      8.27 o
  -3   0  10      570.48      595.45     29.90 o
  -2   0  10      897.78      882.20     41.18 o
  -1   0  10        0.88        2.12      3.81 o
   0   0  10      383.56      405.31     19.61 o
  -4   1  10       29.32       37.88      5.01 o
  -3   1  10      364.49      375.84     15.34 o
  -2   1  10      233.89      223.77     11.52 o
  -1   1  10      300.30      330.27     16.91 o
   0   1  10      433.55      413.28     15.96 o
  -4   2  10      167.84      168.66     14.65 o
  -3   2  10       67.13       72.87      7.95 o
  -2   2  10      192.41      182.03     10.22 o
  -1   2  10       39.37       36.19      4.94 o
   0   2  10      129.66      113.25      8.88 o
  -4   3  10      658.08      648.16     22.06 o
  -3   3  10      226.16      224.03     10.93 o
  -2   3  10      531.00      508.79     19.47 o
  -1   3  10      166.13      175.25      9.44 o
   0   3  10       49.85       60.71      7.90 o
  -4   4  10      182.33      159.90     14.50 o
  -3   4  10      875.83      890.10     35.20 o
  -2   4  10      214.23      210.64      9.58 o
  -1   4  10      163.61      157.86      8.90 o
   0   4  10       12.60        8.53      3.89 o
  -4   5  10       19.80       24.54      5.95 o
  -3   5  10        9.43       10.33      2.77 o
  -2   5  10      123.30      121.26      6.82 o
  -1   5  10      221.09      204.58      9.93 o
   0   5  10       37.18       32.19      6.02 o
  -3   6  10       74.02       73.95      8.93 o
  -2   6  10      209.87      211.54      8.48 o
  -1   6  10       41.84       41.49      4.46 o
   0   6  10      169.36      144.07     11.21 o
  -3   7  10      614.08      587.46     45.33 o
  -2   7  10      220.50      225.65      8.76 o
  -1   7  10      288.76      289.35     12.00 o
  -2   8  10      500.24      503.18     18.28 o
 
